# Supplementary material for: Phosphoproteomic Analysis of Breast Cancer-Derived Small Extracellular Vesicles Reveals Disease-Specific Phosphorylated Enzymes
Source: Biomedicines. 2022 Feb 9;10(2):408. doi: 10.3390/biomedicines10020408 (PMC8962341; doi:10.3390/biomedicines10020408)
Supplement: Supplementary file 1 [file biomedicines-10-00408-s001.zip]

Archive with 2 entries (2 files):
- Supplemental_Figures_S1-S5.pptx
- Supplemental_Tables_S1-S6.xlsx
