# Supplementary material for: Phosphoproteomic Analysis of Breast Cancer-Derived Small Extracellular Vesicles Reveals Disease-Specific Phosphorylated Enzymes
Source: Biomedicines. 2022 Feb 9;10(2):408. doi: 10.3390/biomedicines10020408 (PMC8962341; doi:10.3390/biomedicines10020408)
Supplement: Supplementary file 1 [file biomedicines-10-00408-s001.zip › Supplemental_Tables_S1-S6.xlsx]

## Sheet: Description
Table S1. Total number of identified phosphopeptides for each sEV samples, using two enrichement and fragmentation methods.
Table S2. The probability of correct site analysis for phosphoserine, phosphothreonine and phosphotyrosine sites identified from three cell line derived sEVs.
Table S3. The list of identified phosphoproteins indicating breast cancer phosphoproteins common to MDA-MB-231 and MCF7 sEVs and number of identified phosphosites per protein per cell line.
Table S4. Phosphosites found in MCF7 and/or MDA-MB-231 EVs common to previously identified phosphosites in plasma EV of healthy patients and diagnosed with breast cancer [18].
Table S5. KEGG pathway functional annotation terms for sEVs MCF10A of MCF7 and MDA-MB-231.
Table S6. Activities of ACLY, PFK, SIRT1 and SIRT6 in the different protein extracts from cell and their derived sEV fractions. The numbers in parentheses indicate the number of biological replicates.

## Sheet: Table S1
Proteins	Gene names	Start position	End position	MCF10A	MCF7	MDA-MB-231	MCF10A IMAC CID	MCF10A IMAC HCD	MCF10A TiO2 CID	MCF10A TiO2 HCD	MCF7 IMAC CID	MCF7 IMAC HCD	MCF7 TiO2 CID	MCF7 TiO2 HCD	MDA MB-231 IMAC CID	MDA MB-231 IMAC HCD	MDA MB-231 TiO2 CID	MDA MB-231 TiO2 HCD	Sequence	Modifications	Mass	Mass.Fractional.Part	Protein.Groups	Protein.Names	Unique.(Groups)	Unique.(Proteins)	Acetyl.(Protein.N-term)	Oxidation.(M)	Phospho.(STY)	Missed.cleavages	Experiment.MCF10A_IMAC_CID_1	Experiment.MCF10A_IMAC_CID_2	Experiment.MCF10A_IMAC_CID_3	Experiment.MCF10A_IMAC_HCD_1	Experiment.MCF10A_IMAC_HCD_2	Experiment.MCF10A_IMAC_HCD_3	Experiment.MCF10A_TiO2_CID_1	Experiment.MCF10A_TiO2_CID_2	Experiment.MCF10A_TiO2_CID_3	Experiment.MCF10A_TiO2_HCD_1	Experiment.MCF10A_TiO2_HCD_2	Experiment.MCF10A_TiO2_HCD_3	Experiment.MCF7_IMAC_CID_1	Experiment.MCF7_IMAC_CID_2	Experiment.MCF7_IMAC_CID_3	Experiment.MCF7_IMAC_HCD_1	Experiment.MCF7_IMAC_HCD_2	Experiment.MCF7_IMAC_HCD_3	Experiment.MCF7_TiO2_CID_1
O75822	EIF3J	2	27			x									x	x			AAAAAAAGDSDSWDADAFSVEDPVRK	Acetyl (Protein N-term);Phospho (STY)	2714.15	0.149734	205	Eukaryotic translation initiation factor 3 subunit J	yes	yes	1	0	1	1
Q9UID3	VPS51	2	29			x									x				AAAAAAGPSPGSGPGDSPEGPEGEAPER	Acetyl (Protein N-term);Phospho (STY)	2610.09	0.0871334	1577	Vacuolar protein sorting-associated protein 51 homolog	yes	yes	1	0	1	0
Q9UID3	VPS51	2	30			x									x	x			AAAAAAGPSPGSGPGDSPEGPEGEAPERR	Acetyl (Protein N-term);Phospho (STY)	2766.19	0.188244	1577	Vacuolar protein sorting-associated protein 51 homolog	yes	yes	1	0	1	1
P52701	MSH6	34	62			x									x	x			AAAAPGASPSPGGDAAWSEAGPGPRPLAR	Phospho (STY)	2721.27	0.266041	636	DNA mismatch repair protein Msh6	yes	yes	0	0	1	1
P98172		277	289	x			x												AAALSLSTLASPK	Phospho (STY)	1308.67	0.669033	757	Ephrin-B1	yes	yes	0	0	1	0		2	2		1
O43598	DNPH1	2	15		x						x								AAAMVPGRSESWER	Acetyl (Protein N-term);Phospho (STY)	1667.71	0.712705	144	2'-deoxynucleoside 5'-phosphate N-hydrolase 1	yes	yes	1	0	1	1													1	1
Q12933	TRAF2	2	21			x									x	x			AAASVTPPGSLELLQPGFSK	Acetyl (Protein N-term);Phospho (STY)	2091.03	0.0289373	819	TNF receptor-associated factor 2	yes	yes	1	0	1	0															2			2
P49006	MARCKSL1	145	157		x						x	x							AAATPESQEPQAK	Phospho (STY)	1406.61	0.607889	587	MARCKS-related protein	yes	yes	0	0	1	0													1	1	1	1	1	1
O75427	LRCH4	2	32			x									x	x			AAAVAAPLAAGGEEAAATTSVPGSPGLPGRR	Acetyl (Protein N-term);Phospho (STY)	2894.43	0.428749	189	Leucine-rich repeat and calponin homology domain-containing protein 4	yes	yes	1	0	1	1
Q96GM8	TOE1	2	22			x									x	x			AADSDDGAVSAPAASDGGVSK	Phospho (STY)	1926.78	0.784409	1293	Target of EGR1 protein 1	yes	yes	0	0	1	0
Q96GM8	TOE1	2	22			x									x	x			AADSDDGAVSAPAASDGGVSK	Acetyl (Protein N-term);Phospho (STY)	1968.8	0.794974	1293	Target of EGR1 protein 1	yes	yes	1	0	1	0
Q8IY67	RAVER1	2	16		x	x					x	x			x	x			AADVSVTHRPPLSPK	Acetyl (Protein N-term);Phospho (STY)	1695.83	0.834535	1128	Ribonucleoprotein PTB-binding 1	yes	yes	1	0	1	1													2	2	2	2	2	2
Q14676	MDC1	1763	1790			x									x	x			AAESLTAIPEPASPQLLETPIHASQIQK	Phospho (STY)	3019.53	0.526732	881	Mediator of DNA damage checkpoint protein 1	yes	yes	0	0	1	0
P53985	SLC16A1	480	500	x		x			x						x	x	x		AAESPDQKDTDGGPKEEESPV	Phospho (STY)	2264.93	0.932196	645	Monocarboxylate transporter 1	yes	yes	0	0	1	2	2						2	2	1		TRUE
P53985	SLC16A1	480	500			x											x		AAESPDQKDTDGGPKEEESPV	2 Phospho (STY)	2344.9	0.898526	645	Monocarboxylate transporter 1	yes	yes	0	0	2	2
Q8TE68	EPS8L1	298	307	x			x												AAGEGLLTLR	Phospho (STY)	1079.54	0.537625	1198	Epidermal growth factor receptor kinase substrate 8-like protein 1	yes	yes	0	0	1	0		1	1	TRUE
Q4KMP7	TBC1D10B	672	685			x									x	x			AAGGAPSPPPPVRR	Phospho (STY)	1408.7	0.697648	958	TBC1 domain family member 10B	yes	yes	0	0	1	1
P30566	ADSL	2	20		x						x								AAGGDHGSPDSYRSPLASR	Acetyl (Protein N-term);Phospho (STY)	2021.86	0.859246	494	Adenylosuccinate lyase	yes	yes	1	0	1	1													1	2	1		1
Q96I25	RBM17	207	241			x										x			AAIPPPVYEEQDRPRSPTGPSNSFLANMGGTVAHK	Phospho (STY)	3770.79	0.787608	1297	Splicing factor 45	yes	yes	0	0	1	2
Q9UPT8	ZC3H4	1094	1124		x	x					x				x	x			AAKPGPAEAPSPTASPSGDASPPATAPYDPR	Phospho (STY)	3010.37	0.37096	1628	Zinc finger CCCH domain-containing protein 4	yes	yes	0	0	1	1													1		1
Q6IBW4	NCAPH2	275	293			x									x	x			AALEPKESRSPQQSAALPR	Phospho (STY)	2115.05	0.0473813	1026	Condensin-2 complex subunit H2	yes	yes	0	0	1	2
Q7L014	DDX46	797	825			x									x				AALGLQDSDDEDAAVDIDEQIESMFNSKK	Phospho (STY)	3233.4	0.395914	1069	Probable ATP-dependent RNA helicase DDX46	yes	yes	0	0	1	1
A6NFI3	ZNF316	2	17		x	x					x	x			x		x		AALHTTPDSPAAQLER	Acetyl (Protein N-term);Phospho (STY)	1798.83	0.825092	10	Zinc finger protein 316	yes	yes	1	0	1	0													1	1	1	1	1
P50914	RPL14	133	141		x	x					x	x	x	x	x	x	x	x	AALLKASPK	Phospho (STY)	977.531	0.531083	613	60S ribosomal protein L14	yes	yes	0	0	1	1				TRUE						1			1	1	1	1	1	1	1
Q68E01	INTS3	991	997			x										x			AALSSPR	Phospho (STY)	780.353	0.353118	1016	Integrator complex subunit 3	yes	yes	0	0	1	0
Q96TA1	FAM129B	686	705		x						x								AAPEASSPPASPLQHLLPGK	Phospho (STY)	2047.01	0.0139559	1341	Niban-like protein 1	yes	yes	0	0	1	0														1	1
Q9H0S4	DDX47	2	24			x									x	x			AAPEEHDSPTEASQPIVEEEETK	Acetyl (Protein N-term);Phospho (STY)	2644.11	0.106531	1420	Probable ATP-dependent RNA helicase DDX47	yes	yes	1	0	1	0
Q9H0S4	DDX47	2	27			x									x	x			AAPEEHDSPTEASQPIVEEEETKTFK	Acetyl (Protein N-term);Phospho (STY)	3020.32	0.317587	1420	Probable ATP-dependent RNA helicase DDX47	yes	yes	1	0	1	1														1
Q5T4S7	UBR4	606	622			x									x				AAPPPPPPPPPLESSPR	Phospho (STY)	1782.87	0.870586	989	E3 ubiquitin-protein ligase UBR4	yes	yes	0	0	1	0
Q13263	TRIM28	2	31		x	x					x	x			x	x			AASAAAASAAAASAASGSPGPGEGSAGGEK	Acetyl (Protein N-term);Phospho (STY)	2508.08	0.0765687	833	Transcription intermediary factor 1-beta	yes	yes	1	0	1	0	1												1	1	1	1	1	1
Q13263	TRIM28	2	32		x	x					x	x			x	x			AASAAAASAAAASAASGSPGPGEGSAGGEKR	Acetyl (Protein N-term);Phospho (STY)	2664.18	0.17768	833	Transcription intermediary factor 1-beta	yes	yes	1	0	1	1													21	7	12	3	3	2
O75367	H2AFY	168	189		x	x					x	x			x				AASADSTTEGTPADGFTVLSTK	Phospho (STY)	2205.97	0.967853	184	Core histone macro-H2A.1	yes	yes	0	0	1	0													2	3	2	1	2	1	1
Q04637	EIF4G1	1207	1222			x										x			AASLTEDRDRGRDAVK	Phospho (STY)	1838.86	0.863603	782	Eukaryotic translation initiation factor 4 gamma 1	yes	yes	0	0	1	3
Q5VSL9	STRIP1	333	349		x	x					x	x		x	x	x			AASPPASASDLIEQQQK	Phospho (STY)	1819.84	0.835323	995	Striatin-interacting protein 1	yes	yes	0	0	1	0	1												1	1	1	1	1	1	1
Q5VSL9	STRIP1	333	350		x	x					x	x			x	x			AASPPASASDLIEQQQKR	Phospho (STY)	1975.94	0.936434	995	Striatin-interacting protein 1	yes	yes	0	0	1	1													1	1	1	2	2	2
Q9ULQ0	STRIP2	316	339			x										x			AASPPSYTLDLGESQLAPPPSKLR	Phospho (STY)	2574.27	0.273084	1603	Striatin-interacting protein 2	yes	yes	0	0	1	1
O15127	SCAMP2	317	329		x	x							x	x			x		AASSAAQGAFQGN	Phospho (STY)	1258.5	0.497945	119	Secretory carrier-associated membrane protein 2	yes	yes	0	0	1	0														1					1
O14654	IRS4	1098	1110			x											x		AAVSAFPTDSLER	Phospho (STY)	1442.64	0.644275	101	Insulin receptor substrate 4	yes	yes	0	0	1	0
P35611	ADD1	7	23			x									x	x			AAVVTSPPPTTAPHKER	Phospho (STY)	1837.91	0.908763	520	Alpha-adducin	yes	yes	0	0	1	1
O95685	PPP1R3D	40	63		x						x								ACRPPGSPGRAPPPTPAPSGCDPR	Phospho (STY)	2534.13	0.13081	236	Protein phosphatase 1 regulatory subunit 3D	yes	yes	0	0	1	2														1	1
Q9P2K5	MYEF2	2	30		x	x					x	x			x				ADANKAEVPGATGGDSPHLQPAEPPGEPR	Acetyl (Protein N-term);Phospho (STY)	2986.35	0.345808	1550	Myelin expression factor 2	yes	yes	1	0	1	1													1	1		1	1	1
Q96EB6	SIRT1	2	34		x	x					x					x			ADEAALALQPGGSPSAAGADREAASSPAGEPLR	Acetyl (Protein N-term);Phospho (STY)	3211.48	0.478278	1284	NAD-dependent protein deacetylase sirtuin-1;SirtT1 75 kDa fragment	yes	yes	1	0	1	1													1	1	1			1
Q96QR8	PURB	2	24		x								x						ADGDSGSERGGGGGPCGFQPASR	Acetyl (Protein N-term);Phospho (STY)	2299.89	0.891351	1324	Transcriptional activator protein Pur-beta	yes	yes	1	0	1	1															2				1
Q9Y388	RBMX2	175	190			x									x	x			ADREVQAEQPSSSSPR	Phospho (STY)	1822.78	0.784684	1656	RNA-binding motif protein, X-linked 2	yes	yes	0	0	1	1
P46821	MAP1B	539	555			x									x	x			ADSRESLKPAAKPLPSK	Phospho (STY)	1873.97	0.966277	576	Microtubule-associated protein 1B;MAP1B heavy chain;MAP1 light chain LC1	yes	yes	0	0	1	3
Q9Y446	PKP3	174	182		x								x						ADYDTLSLR	Phospho (STY)	1132.48	0.480169	1666	Plakophilin-3	yes	yes	0	0	1	0																			1
O43633	CHMP2A	198	215			x											x	x	AEAAASALADADADLEER	Phospho (STY)	1867.78	0.783681	145	Charged multivesicular body protein 2a	yes	yes	0	0	1	0
O43633	CHMP2A	198	217			x									x	x			AEAAASALADADADLEERLK	Phospho (STY)	2108.96	0.962708	145	Charged multivesicular body protein 2a	yes	yes	0	0	1	1
Q02790	FKBP4	427	459		x						x								AEASSGDHPTDTEMKEEQKSNTAGSQSQVETEA	Phospho (STY)	3558.46	0.457739	778	Peptidyl-prolyl cis-trans isomerase FKBP4;Peptidyl-prolyl cis-trans isomerase FKBP4, N-terminally processed	yes	yes	0	0	1	2													1	1	1
P27824	CANX	574	585			x										x		x	AEEDEILNRSPR	Phospho (STY)	1507.67	0.666801	481	Calnexin	yes	yes	0	0	1	1
Q9UK58	CCNL1	348	359		x	x					x	x			x	x			AEEKSPISINVK	Phospho (STY)	1393.69	0.685411	1586	Cyclin-L1	yes	yes	0	0	1	1													1	1	1	1	1	1
Q96JK2	DCAF5	789	799		x	x						x				x			AEEPPSPPVPK	Phospho (STY)	1226.56	0.55842	1303	DDB1- and CUL4-associated factor 5	yes	yes	0	0	1	0																1	1	1
Q15773	MLF2	224	244			x										x			AEGPPRLAIQGPEDSPSRQSR	Phospho (STY)	2327.1	0.101936	927	Myeloid leukemia factor 2	yes	yes	0	0	1	2
P26006	ITGA3	1035	1051	x					x										AEMKSQPSETERLTDDY	Oxidation (M);Phospho (STY)	2094.85	0.845295	464	Integrin alpha-3;Integrin alpha-3 heavy chain;Integrin alpha-3 light chain	yes	yes	0	1	1	2							1		1
O95197	RTN3	2	40			x									x	x			AEPSAATQSHSISSSSFGAEPSAPGGGGSPGACPALGTK	Acetyl (Protein N-term);Phospho (STY)	3691.61	0.609763	224	Reticulon-3	yes	yes	1	0	1	0
Q9BZ29	DOCK9	921	930	x			x	x											AEPYVASEYK	Phospho (STY)	1235.51	0.511135	1400	Dedicator of cytokinesis protein 9	yes	yes	0	0	1	0		1	1		1	1
Q8NE71	ABCF1	224	255			x									x	x			AEQGSEEEGEGEEEEEEGGESKADDPYAHLSK	Phospho (STY)	3530.36	0.364215	1176	ATP-binding cassette sub-family F member 1	yes	yes	0	0	1	1
Q9NTI5	PDS5B	1356	1373		x						x	x							AESPESSAIESTQSTPQK	Phospho (STY)	1955.84	0.836111	1499	Sister chromatid cohesion protein PDS5 homolog B	yes	yes	0	0	1	0													1	1	1	1	1	1
Q9NTI5	PDS5B	1356	1375		x	x					x	x		x	x	x			AESPESSAIESTQSTPQKGR	Phospho (STY)	2168.96	0.958685	1499	Sister chromatid cohesion protein PDS5 homolog B	yes	yes	0	0	1	1													1	1	1	2	2	1
Q9NTI5	PDS5B	1356	1375			x									x				AESPESSAIESTQSTPQKGR	2 Phospho (STY)	2248.93	0.925016	1499	Sister chromatid cohesion protein PDS5 homolog B	yes	yes	0	0	2	1
P13807	GYS1	616	650			x										x			AFPEHFTYEPNEADAAQGYRYPRPASVPPSPSLSR	Phospho (STY)	3983.83	0.82683	366	Glycogen [starch] synthase, muscle	yes	yes	0	0	1	2
Q9NZ32	ACTR10	412	417			x										x			AFSTEK	Phospho (STY)	761.3	0.299686	1530	Actin-related protein 10	yes	yes	0	0	1	0
P51858	HDGF	158	170	x	x		x	x	x			x							AGDLLEDSPKRPK	Phospho (STY)	1504.73	0.728673	629	Hepatoma-derived growth factor	yes	yes	0	0	1	2	2	2	2		1	1	1	1								1	1
Q08J23	NSUN2	738	767		x	x					x	x			x	x			AGEPNSPDAEEANSPDVTAGCDPAGVHPPR	Phospho (STY)	3093.28	0.277136	804	tRNA (cytosine(34)-C(5))-methyltransferase	yes	yes	0	0	1	0													1	1	1	1	1	1
Q08J23	NSUN2	738	767			x									x	x	x		AGEPNSPDAEEANSPDVTAGCDPAGVHPPR	2 Phospho (STY)	3173.24	0.243466	804	tRNA (cytosine(34)-C(5))-methyltransferase	yes	yes	0	0	2	0
Q8IU81	IRF2BP1	449	467		x						x								AGGASPAASSTAQPPTQHR	Phospho (STY)	1870.83	0.832303	1115	Interferon regulatory factor 2-binding protein 1	yes	yes	0	0	1	0													1	1	1
Q6IQ22	RAB12	11	30		x								x						AGGGGGLGAGSPALSGGQGR	Phospho (STY)	1662.75	0.747511	1029	Ras-related protein Rab-12	yes	yes	0	0	1	0																			1
P20700	LMNB1	15	29			x									x				AGGPTTPLSPTRLSR	Phospho (STY)	1589.79	0.79267	424	Lamin-B1	yes	yes	0	0	1	1
Q92522	H1FX	24	34		x	x					x	x	x	x	x	x			AGGSAALSPSK	Phospho (STY)	1024.46	0.45904	1235	Histone H1x	yes	yes	0	0	1	0													1	1	1	1	1		1
Q92522	H1FX	24	35		x	x					x	x	x		x	x			AGGSAALSPSKK	Phospho (STY)	1152.55	0.554003	1235	Histone H1x	yes	yes	0	0	1	1													1	1	1	1	1	1	1
Q92522	H1FX	24	36		x						x	x							AGGSAALSPSKKR	Phospho (STY)	1308.66	0.655114	1235	Histone H1x	yes	yes	0	0	1	2													2	2	2	2	2	2
Q92522	H1FX	24	37		x							x							AGGSAALSPSKKRK	Phospho (STY)	1436.75	0.750077	1235	Histone H1x	yes	yes	0	0	1	3														1		2	1	1
P16403	HIST1H1C	28	46			x									x				AGGTPRKASGPPVSELITK	Phospho (STY)	1945	0.0033912	389	Histone H1.2	yes	yes	0	0	1	2
Q9UNS1	TIMELESS	1145	1166			x									x	x			AGLASPEEEDAVGKEPLKAAPK	Phospho (STY)	2286.11	0.114458	1622	Protein timeless homolog	yes	yes	0	0	1	2
O60832	DKC1	481	500		x	x					x	x			x	x			AGLESGAEPGDGDSDTTKKK	Phospho (STY)	2041.88	0.884124	171	H/ACA ribonucleoprotein complex subunit 4	yes	yes	0	0	1	2													2	2	2	1	1	1
Q9NYY8	FASTKD2	21	29		x							x							AGSFFWNLR	Phospho (STY)	1176.51	0.511744	1527	FAST kinase domain-containing protein 2	yes	yes	0	0	1	0																1	1
Q9NRY4	ARHGAP35	973	1011			x										x			AGSPLCNSNLQDSEEDIEPSYSLFREDTSLPSLSKDHSK	Phospho (STY)	4431.97	0.968999	1494	Rho GTPase-activating protein 35	yes	yes	0	0	1	2															2
Q86Y82	STX12	137	146			x											x		AGSRLSAEER	Phospho (STY)	1154.51	0.508115	1110	Syntaxin-12	yes	yes	0	0	1	1
Q7Z6Z7	HUWE1	2885	2903			x										x			AGSSTPGDAPPAVAEVQGR	Phospho (STY)	1845.83	0.825821	1087	E3 ubiquitin-protein ligase HUWE1	yes	yes	0	0	1	0
O43379	WDR62	1138	1155			x									x	x			AGTGYASPDRTHVLAAGK	Phospho (STY)	1850.87	0.867626	136	WD repeat-containing protein 62	yes	yes	0	0	1	1
Q5VST9	OBSCN	4811	4821			x									x				AGTPSLVTYLK	Phospho (STY)	1228.61	0.610455	996	Obscurin	yes	yes	0	0	1	0
P10644	PRKAR1A	71	92		x	x					x	x			x	x			AGTRTDSREDEISPPPPNPVVK	Phospho (STY)	2441.16	0.158782	341	cAMP-dependent protein kinase type I-alpha regulatory subunit;cAMP-dependent protein kinase type I-alpha regulatory subunit, N-terminally processed	yes	yes	0	0	1	2													1	1	1	1	1	1
Q8NFJ5	GPRC5A	340	348	x			x	x											AHAWPSPYK	Phospho (STY)	1135.49	0.485195	1178	Retinoic acid-induced protein 3	yes	yes	0	0	1	0	1	1	1		2	1
O76061	STC2	237	256		x						x	x							AHHGEAGHHLPEPSSRETGR	Phospho (STY)	2240.98	0.98249	211	Stanniocalcin-2	yes	yes	0	0	1	1													1	1	2		1	2
Q14676	MDC1	483	512			x									x	x			AHSEKDQPPFGDSDDSVEADKSSPGIHLER	2 Phospho (STY)	3409.41	0.413703	881	Mediator of DNA damage checkpoint protein 1	yes	yes	0	0	2	2
Q9UKK3	PARP4	1333	1345	x				x											AHSPASLSFASYR	Phospho (STY)	1472.64	0.644943	1589	Poly [ADP-ribose] polymerase 4	yes	yes	0	0	1	0			1		1	1
Q9UMD9	COL17A1	83	100	x			x												AHSPASTLPNSPGSTFER	Phospho (STY)	1934.85	0.85237	1609	Collagen alpha-1(XVII) chain;120 kDa linear IgA disease antigen;97 kDa linear IgA disease antigen	yes	yes	0	0	1	0		1	2		1
Q9UMD9	COL17A1	83	101	x					x										AHSPASTLPNSPGSTFERK	2 Phospho (STY)	2142.91	0.913663	1609	Collagen alpha-1(XVII) chain;120 kDa linear IgA disease antigen;97 kDa linear IgA disease antigen	yes	yes	0	0	2	1							1	1	1
Q9P289	STK26	2	26			x									x	x			AHSPVAVQVPGMQNNIADPEELFTK	Acetyl (Protein N-term);Phospho (STY)	2813.31	0.309546	1545	Serine/threonine-protein kinase 26	yes	yes	1	0	1	0
Q9P289	STK26	2	26			x										x			AHSPVAVQVPGMQNNIADPEELFTK	Acetyl (Protein N-term);Oxidation (M);Phospho (STY)	2829.3	0.30446	1545	Serine/threonine-protein kinase 26	yes	yes	1	1	1	0
Q9P289	STK26	2	29			x										x			AHSPVAVQVPGMQNNIADPEELFTKLER	Acetyl (Protein N-term);Phospho (STY)	3211.54	0.537314	1545	Serine/threonine-protein kinase 26	yes	yes	1	0	1	1															1
Q12846	STX4	103	121		x								x						AIEPQKEEADENYNSVNTR	Phospho (STY)	2285.98	0.980149	814	Syntaxin-4	yes	yes	0	0	1	1													1						1
P18887	XRCC1	231	245			x									x	x			AIGSTSKPQESPKGK	Phospho (STY)	1593.78	0.776351	418	DNA repair protein XRCC1	yes	yes	0	0	1	2
Q9BW27	NUP85	646	656			x										x			AIIREGSLEGS	Phospho (STY)	1210.56	0.559482	1385	Nuclear pore complex protein Nup85	yes	yes	0	0	1	1
Q9UQ35	SRRM2	921	926			x										x		x	AIISPR	Phospho (STY)	735.368	0.36804	1632	Serine/arginine repetitive matrix protein 2	yes	yes	0	0	1	0
P19338	NCL	552	567			x									x	x			AIRLELQGPRGSPNAR	Phospho (STY)	1813.93	0.931229	420	Nucleolin	yes	yes	0	0	1	2
P83731	RPL24	81	93			x									x	x			AITGASLADIMAK	Phospho (STY)	1340.64	0.641103	749	60S ribosomal protein L24	yes	yes	0	0	1	0
Q9NYV4	CDK12	690	699		x							x							AITPPQQPYK	Phospho (STY)	1221.58	0.579489	1526	Cyclin-dependent kinase 12	yes	yes	0	0	1	0																1	1
Q6KC79	NIPBL	2649	2660		x	x					x	x			x	x			AITSLLGGGSPK	Phospho (STY)	1179.59	0.590054	1030	Nipped-B-like protein	yes	yes	0	0	1	0													1	1	1	1	1	1
P21964	COMT	260	271		x						x	x							AIYKGPGSEAGP	Phospho (STY)	1225.54	0.538019	436	Catechol O-methyltransferase	yes	yes	0	0	1	1													1	1		1	1	1
O60832	DKC1	506	514		x	x					x	x	x	x	x	x	x		AKEVELVSE	Phospho (STY)	1082.49	0.489671	171	H/ACA ribonucleoprotein complex subunit 4	yes	yes	0	0	1	1													1		1		1	1	1
Q96S55	WRNIP1	61	70		x	x					x	x		x		x			AKGPSPPGAK	Phospho (STY)	988.474	0.474296	1333	ATPase WRNIP1	yes	yes	0	0	1	1													1	1		1	1	1
Q8NE71	ABCF1	221	245			x									x				AKKAEQGSEEEGEGEEEEEEGGESK	Phospho (STY)	2760.08	0.0770818	1176	ATP-binding cassette sub-family F member 1	yes	yes	0	0	1	2
Q8NE71	ABCF1	221	255			x									x	x			AKKAEQGSEEEGEGEEEEEEGGESKADDPYAHLSK	Phospho (STY)	3857.59	0.591255	1176	ATP-binding cassette sub-family F member 1	yes	yes	0	0	1	3
P16401	HIST1H1B	131	140		x						x	x							AKKPAGATPK	Phospho (STY)	1047.55	0.547795	387	Histone H1.5	yes	yes	0	0	1	2													1	1	2	1	1	1
P11388	TOP2A	1515	1531			x									x	x			AKKPIKYLEESDEDDLF	Phospho (STY)	2118.98	0.976233	353	DNA topoisomerase 2-alpha	yes	yes	0	0	1	3
P53396	ACLY	470	483		x						x	x							AKPAMPQDSVPSPR	Phospho (STY)	1559.72	0.716728	640	ATP-citrate synthase	yes	yes	0	0	1	1													2	1	1	1	1	1
P53396	ACLY	470	483		x							x							AKPAMPQDSVPSPR	Oxidation (M);Phospho (STY)	1575.71	0.711643	640	ATP-citrate synthase	yes	yes	0	1	1	1															1	1	1	1
Q00839	HNRNPU	269	300			x									x	x			AKSPQPPVEEEDEHFDDTVVCLDTYNCDLHFK	Phospho (STY)	3913.65	0.648851	764	Heterogeneous nuclear ribonucleoprotein U	yes	yes	0	0	1	1															2			1
O75367	H2AFY	136	147		x							x							AKSPSQKKPVSK	Phospho (STY)	1363.72	0.722465	184	Core histone macro-H2A.1	yes	yes	0	0	1	3																1	2	1
Q96MU7	YTHDC1	144	162			x											x		AKSPTPDGSERIGLEVDRR	2 Phospho (STY)	2242.01	0.01444	1311	YTH domain-containing protein 1	yes	yes	0	0	2	3
Q8IYB3	SRRM1	789	800	x			x	x											AKSPTPSPSPPR	Phospho (STY)	1300.62	0.617666	1129	Serine/arginine repetitive matrix protein 1	yes	yes	0	0	1	1		1	1		1	1
Q9C0H2	TTYH3	507	523			x											x	x	AKYLATSQPRPDSSGSH	Phospho (STY)	1880.84	0.841805	1411	Protein tweety homolog 3	yes	yes	0	0	1	2				TRUE			2				TRUE
Q9C0H2	TTYH3	507	523		x	x							x				x		AKYLATSQPRPDSSGSH	2 Phospho (STY)	1960.81	0.808136	1411	Protein tweety homolog 3	yes	yes	0	0	2	2									1	1									1
Q66K74	MAP1S	623	653			x										x			ALELPLAASSIPRPRTPSPESHRSPAEGSER	2 Phospho (STY)	3454.64	0.639561	1013	Microtubule-associated protein 1S;MAP1S heavy chain;MAP1S light chain	yes	yes	0	0	2	3
Q9NR45	NANS	272	290		x						x	x							ALGSPTKQLLPCEMACNEK	Phospho (STY)	2225.99	0.988411	1490	Sialic acid synthase	yes	yes	0	0	1	1													2	2		2	2	1
Q9NQQ7	SLC35C2	329	344			x									x	x			ALKGLGSSPDLELLLR	Phospho (STY)	1760.94	0.943751	1483	Solute carrier family 35 member C2	yes	yes	0	0	1	1
P14923	JUP	178	191		x						x	x							ALMGSPQLVAAVVR	Phospho (STY)	1490.77	0.768035	374	Junction plakoglobin	yes	yes	0	0	1	0			1										1	1	1		1	1
P04637	TP53	307	319			x									x	x			ALPNNTSSSPQPK	Phospho (STY)	1419.64	0.639524	270	Cellular tumor antigen p53	yes	yes	0	0	1	0
Q8N6T7	SIRT6	285	296		x	x						x				x			ALPPLPRPPTPK	Phospho (STY)	1362.74	0.742472	1158	NAD-dependent protein deacetylase sirtuin-6	yes	yes	0	0	1	1																1	1	1
P46940	IQGAP1	327	336	x			x												ALQSPALGLR	Phospho (STY)	1104.57	0.569259	577	Ras GTPase-activating-like protein IQGAP1	yes	yes	0	0	1	0		1	1		1
P78347	GTF2I	665	673		x							x							ALQSPKRPR	Phospho (STY)	1131.59	0.591392	745	General transcription factor II-I	yes	yes	0	0	1	2																1	2	1
P48960	CD97	827	835	x					x										ALRASESGI	Phospho (STY)	982.448	0.448475	585	CD97 antigen;CD97 antigen subunit alpha;CD97 antigen subunit beta	yes	yes	0	0	1	1				TRUE				1	1	1
O14686	KMT2D	4736	4746		x	x					x	x			x	x			ALSPVIPLIPR	Phospho (STY)	1254.71	0.71011	103	Histone-lysine N-methyltransferase 2D	yes	yes	0	0	1	0													1	1	1	1	1	1
P11717	IGF2R	2398	2420			x									x	x			ALSSLHGDDQDSEDEVLTIPEVK	Phospho (STY)	2576.15	0.153088	357	Cation-independent mannose-6-phosphate receptor	yes	yes	0	0	1	0
P04920	SLC4A2	139	165			x										x			ALTQPSPVSTPSSVQFFLQEDDSADRK	Phospho (STY)	3029.4	0.401926	274	Anion exchange protein 2	yes	yes	0	0	1	1
Q9H6F5	CCDC86	31	53			x									x	x			ALVEFESNPEETREPGSPPSVQR	Phospho (STY)	2634.2	0.19629	1444	Coiled-coil domain-containing protein 86	yes	yes	0	0	1	1													1
Q86VR2	FAM134C	253	278			x									x		x		AMDNHSDSEEELAAFCPQLDDSTVAR	Oxidation (M);2 Phospho (STY)	3083.16	0.156291	1099	Protein FAM134C	yes	yes	0	1	2	0
Q86X29	LSR	430	443			x											x		AMSEVTSLHEDDWR	Oxidation (M);2 Phospho (STY)	1850.66	0.65836	1107	Lipolysis-stimulated lipoprotein receptor	yes	yes	0	1	2	0
Q8WXE1	ATRIP	212	226			x									x	x			ANKLAAPSVSHVSPR	Phospho (STY)	1612.81	0.808655	1223	ATR-interacting protein	yes	yes	0	0	1	1
Q6A1A2;O15530	PDPK2P;PDPK1	212	230		x	x					x	x			x	x			ANSFVGTAQYVSPELLTEK	Phospho (STY)	2133	0.00311643	129	Putative 3-phosphoinositide-dependent protein kinase 2;3-phosphoinositide-dependent protein kinase 1	yes	no	0	0	1	0													2	1	2	1		1
Q9UKE5	TNIK	762	785			x											x		ANSKSEGSPVLPHEPAKVKPEESR	2 Phospho (STY)	2732.26	0.257189	1588	TRAF2 and NCK-interacting protein kinase	yes	yes	0	0	2	3
Q9UFC0	LRWD1	210	226			x									x	x			ANSPEKPPEAGAAHKPR	Phospho (STY)	1835.87	0.86796	1566	Leucine-rich repeat and WD repeat-containing protein 1	yes	yes	0	0	1	2
Q92974	ARHGEF2	780	809			x										x			ANSRDGEAGRAGAAPVAPEKQATELALLQR	Phospho (STY)	3126.56	0.557138	1266	Rho guanine nucleotide exchange factor 2	yes	yes	0	0	1	3
P36383	GJC1	316	340			x									x				ANTAQEQQYGSHEENLPADLEALQR	Phospho (STY)	2891.27	0.272308	525	Gap junction gamma-1 protein	yes	yes	0	0	1	0
Q9H6S3	EPS8L2	296	305	x			x												APAEGVLTLR	Phospho (STY)	1105.55	0.553275	1445	Epidermal growth factor receptor kinase substrate 8-like protein 2	yes	yes	0	0	1	0		1	1		1
Q9NQX5	NPDC1	226	234	x	x		x	x			x	x							APGSPAAPR	Phospho (STY)	902.401	0.401131	1486	Neural proliferation differentiation and control protein 1	yes	yes	0	0	1	0		1	1		1	1							1	1		1	1	1
P16104	H2AFX	129	143			x											x		APSGGKKATQASQEY	Phospho (STY)	1601.71	0.708666	385	Histone H2AX	yes	yes	0	0	1	2
Q8TE59	ADAMTS19	74	84		x						x	x	x	x					AQAAGSSREVR	Phospho (STY)	1210.55	0.545564	1197	A disintegrin and metalloproteinase with thrombospondin motifs 19	yes	yes	0	0	1	1													1	1	1	1	1	1	1
P55884	EIF3B	121	134		x						x	x							AQAVSEDAGGNEGR	Phospho (STY)	1439.57	0.567815	660	Eukaryotic translation initiation factor 3 subunit B	yes	yes	0	0	1	0													1	1	1	1	1	1
O94979	SEC31A	789	806		x	x					x	x			x	x			AQGEPVAGHESPKIPYEK	Phospho (STY)	2015.94	0.935371	219	Protein transport protein Sec31A	yes	yes	0	0	1	1													2	2	2	2	2	2
O94979	SEC31A	789	811		x	x					x	x			x	x			AQGEPVAGHESPKIPYEKQQLPK	Phospho (STY)	2610.28	0.284317	219	Protein transport protein Sec31A	yes	yes	0	0	1	2													2	1	1	2	2	2
P40123	CAP2	294	314		x						x	x							AQGGQTQSPTKSHTPSPTSPK	Phospho (STY)	2201.01	0.0113897	537	Adenylyl cyclase-associated protein 2	yes	yes	0	0	1	1													2	2	2	1	2	1
O15027	SEC16A	1057	1075		x	x					x	x			x	x			AQQELVPPQQQASPPQLPK	Phospho (STY)	2163.07	0.0725334	111	Protein transport protein Sec16A	yes	yes	0	0	1	0													2	1	2	2	2	2
Q01518	CAP1	288	312			x										x			AQSGPVRSGPKPFSAPKPQTSPSPK	Phospho (STY)	2612.31	0.311201	769	Adenylyl cyclase-associated protein 1	yes	yes	0	0	1	3
Q9UQ35	SRRM2	1614	1630		x						x	x							AQSGSDSSPEPKAPAPR	Phospho (STY)	1760.77	0.773057	1632	Serine/arginine repetitive matrix protein 2	yes	yes	0	0	1	1													1	1	1		1	1	1
Q9UQ35	SRRM2	1614	1630		x								x	x					AQSGSDSSPEPKAPAPR	2 Phospho (STY)	1840.74	0.739387	1632	Serine/arginine repetitive matrix protein 2	yes	yes	0	0	2	1																			1
Q14669	TRIP12	1419	1429		x	x					x				x	x			AQTAPTKTSPR	Phospho (STY)	1236.59	0.586366	879	E3 ubiquitin-protein ligase TRIP12	yes	yes	0	0	1	1													1	1	1			1
O76021	RSL1D1	353	373			x									x	x			AQVKATNESEDEIPQLVPIGK	Phospho (STY)	2345.15	0.151572	210	Ribosomal L1 domain-containing protein 1	yes	yes	0	0	1	1
Q9UBH6	XPR1	680	696			x											x	x	ARDTKVLIEDTDDEANT	Phospho (STY)	1984.86	0.86266	1555	Xenotropic and polytropic retrovirus receptor 1	yes	yes	0	0	1	2																			1
P19174	PLCG1	1244	1252		x							x							AREGSFESR	Phospho (STY)	1117.46	0.455352	419	1-phosphatidylinositol 4,5-bisphosphate phosphodiesterase gamma-1	yes	yes	0	0	1	1																1	1	1
Q7Z4V5	HDGFRP2	660	671			x												x	ARGDSEALDEES	Phospho (STY)	1357.5	0.503484	1082	Hepatoma-derived growth factor-related protein 2	yes	yes	0	0	1	1
Q96MU7	YTHDC1	304	314		x						x	x							ARGISPIVFDR	Phospho (STY)	1309.65	0.654386	1311	YTH domain-containing protein 1	yes	yes	0	0	1	1													1	1	1	1	1	1
Q9UFC0	LRWD1	227	246			x										x			ARLAALKRPDDVPLSLSPSK	Phospho (STY)	2213.19	0.193317	1566	Leucine-rich repeat and WD repeat-containing protein 1	yes	yes	0	0	1	3
Q13523	PRPF4B	255	264		x						x								ARSPTDDKVK	Phospho (STY)	1195.56	0.559817	848	Serine/threonine-protein kinase PRP4 homolog	yes	yes	0	0	1	2													1		1
Q13523	PRPF4B	255	268		x						x	x							ARSPTDDKVKIEDK	Phospho (STY)	1680.81	0.80838	848	Serine/threonine-protein kinase PRP4 homolog	yes	yes	0	0	1	3													2	1	2	1	2	1
Q86X29	LSR	491	511		x						x	x							ARSVDALDDLTPPSTAESGSR	Phospho (STY)	2224	0.000884599	1107	Lipolysis-stimulated lipoprotein receptor	yes	yes	0	0	1	1													2	3	1	1	3	2
Q9NR19	ACSS2	26	37		x						x	x							ARSWSPPPEVSR	Phospho (STY)	1447.66	0.660928	1488	Acetyl-coenzyme A synthetase, cytoplasmic	yes	yes	0	0	1	1													2		2	1	1	1
Q14258	TRIM25	96	112		x						x								ASAPSPNAQVACDHCLK	Phospho (STY)	1904.79	0.791032	874	E3 ubiquitin/ISG15 ligase TRIM25	yes	yes	0	0	1	0													1	1			1
Q9Y2W1	THRAP3	236	245		x	x					x	x	x		x	x	x	x	ASAVSELSPR	Phospho (STY)	1095.5	0.496154	1651	Thyroid hormone receptor-associated protein 3	yes	yes	0	0	1	0													1	1		1	1	1	1
P51610	HCFC1	2	18			x									x				ASAVSPANLPAVLLQPR	Acetyl (Protein N-term);Phospho (STY)	1824.95	0.949899	626	Host cell factor 1;HCF N-terminal chain 1;HCF N-terminal chain 2;HCF N-terminal chain 3;HCF N-terminal chain 4;HCF N-terminal chain 5;HCF N-terminal chain 6;HCF C-terminal chain 1;HCF C-terminal chain 2;HCF C-terminal chain 3;HCF C-terminal chain 4;HCF C-terminal chain 5;HCF C-terminal chain 6	yes	yes	1	0	1	0															2			1
Q6P2E9	EDC4	2	21			x									x				ASCASIDIEDATQHLRDILK	Acetyl (Protein N-term);Phospho (STY)	2377.1	0.0984902	1039	Enhancer of mRNA-decapping protein 4	yes	yes	1	0	1	1
Q9BZZ5	API5	456	468		x						x	x							ASEDTTSGSPPKK	Phospho (STY)	1383.59	0.591905	1405	Apoptosis inhibitor 5	yes	yes	0	0	1	1														1	1	1	1
Q9BZZ5	API5	456	474		x						x								ASEDTTSGSPPKKSSAGPK	Phospho (STY)	1910.86	0.862266	1405	Apoptosis inhibitor 5	yes	yes	0	0	1	2													1	1
Q9H4A4	RNPEP	2	14	x	x		x	x			x	x							ASGEHSPGSGAAR	Acetyl (Protein N-term);Phospho (STY)	1304.51	0.514657	1439	Aminopeptidase B	yes	yes	1	0	1	0		1	1		1	1							2	1	2	1	2	2
P23528	CFL1	2	13	x	x	x	x	x	x		x	x	x	x	x	x	x		ASGVAVSDGVIK	Acetyl (Protein N-term);Phospho (STY)	1223.58	0.579883	446	Cofilin-1	yes	yes	1	0	1	0	2	1	1	TRUE	1		1	1	1				1	1	1	1	1	1	2
P23528	CFL1	2	19			x									x	x			ASGVAVSDGVIKVFNDMK	Acetyl (Protein N-term);Phospho (STY)	1957.92	0.922029	446	Cofilin-1	yes	yes	1	0	1	1															2			1
P23528	CFL1	2	21			x									x	x			ASGVAVSDGVIKVFNDMKVR	Acetyl (Protein N-term);Phospho (STY)	2213.09	0.0915543	446	Cofilin-1	yes	yes	1	0	1	2															2			1
P60981	DSTN	2	13	x	x		x	x			x	x	x	x					ASGVQVADEVCR	Acetyl (Protein N-term);Phospho (STY)	1411.58	0.580294	677	Destrin	yes	yes	1	0	1	0		1	1	TRUE	1	1			1				1	1	1	1	1	1	1
Q8TDB6	DTX3L	2	14		x						x								ASHLRPPSPLLVR	Acetyl (Protein N-term);Phospho (STY)	1563.83	0.828662	1195	E3 ubiquitin-protein ligase DTX3L	yes	yes	1	0	1	1													1	1				1
P21127;Q9UQ88	CDK11B;CDK11A	228	242			x										x			ASHWSRSPPRPPRER	Phospho (STY)	1894.91	0.906412	426	Cyclin-dependent kinase 11B;Cyclin-dependent kinase 11A	yes	no	0	0	1	3
Q9H1E3	NUCKS1	197	218			x									x	x			ASKEKTPSPKEEDEEPESPPEK	Phospho (STY)	2547.13	0.126539	1425	Nuclear ubiquitous casein and cyclin-dependent kinase substrate 1	yes	yes	0	0	1	3	1
Q9H1E3	NUCKS1	197	218			x									x				ASKEKTPSPKEEDEEPESPPEK	3 Phospho (STY)	2707.06	0.0591994	1425	Nuclear ubiquitous casein and cyclin-dependent kinase substrate 1	yes	yes	0	0	3	3
Q16576	RBBP7	2	14		x						x	x							ASKEMFEDTVEER	Acetyl (Protein N-term);Phospho (STY)	1691.67	0.674982	937	Histone-binding protein RBBP7	yes	yes	1	0	1	1													1		1	1	1	1
P53985	SLC16A1	212	219			x										x			ASLEKAGK	Phospho (STY)	882.421	0.421198	645	Monocarboxylate transporter 1	yes	yes	0	0	1	1
Q09666	AHNAK	5748	5765		x						x	x							ASLGSLEGEAEAEASSPK	Phospho (STY)	1811.78	0.782619	807	Neuroblast differentiation-associated protein AHNAK	yes	yes	0	0	1	0													1	1			1	1
P78371	CCT2	2	13			x									x	x			ASLSLAPVNIFK	Acetyl (Protein N-term);Phospho (STY)	1380.71	0.705418	746	T-complex protein 1 subunit beta	yes	yes	1	0	1	0															1			1
Q8IU81	IRF2BP1	383	394			x									x	x			ASPEPEGEAAGK	Phospho (STY)	1221.49	0.491462	1115	Interferon regulatory factor 2-binding protein 1	yes	yes	0	0	1	0
P35568	IRS1	2	15		x							x		x					ASPPESDGFSDVRK	Acetyl (Protein N-term);Phospho (STY)	1612.68	0.677031	516	Insulin receptor substrate 1	yes	yes	1	0	1	1																1	1	1
Q13601	KRR1	2	15			x									x	x			ASPSLERPEKGAGK	Acetyl (Protein N-term);Phospho (STY)	1547.73	0.734487	853	KRR1 small subunit processome component homolog	yes	yes	1	0	1	2
Q4ZG55	GREB1	1181	1205		x						x								ASQGPPSAISRHSPGPTPQPDCSLR	Phospho (STY)	2679.22	0.222462	961	Protein GREB1	yes	yes	0	0	1	1													1	1	1
Q05655	PRKCD	298	318			x									x				ASRRSDSASSEPVGIYQGFEK	Phospho (STY)	2350.06	0.0590682	789	Protein kinase C delta type;Protein kinase C delta type regulatory subunit;Protein kinase C delta type catalytic subunit	yes	yes	0	0	1	2
Q9C0C2	TNKS1BP1	1615	1632	x	x				x				x	x					ASRVPSSDEEVVEEPQSR	2 Phospho (STY)	2159.88	0.877337	1409	182 kDa tankyrase-1-binding protein	yes	yes	0	0	2	1							2	1	1										2
Q9C0C2	TNKS1BP1	1615	1632		x								x						ASRVPSSDEEVVEEPQSR	Phospho (STY)	2079.91	0.911007	1409	182 kDa tankyrase-1-binding protein	yes	yes	0	0	1	1																			2
Q9C0C2	TNKS1BP1	1615	1633		x									x					ASRVPSSDEEVVEEPQSRR	2 Phospho (STY)	2315.98	0.978448	1409	182 kDa tankyrase-1-binding protein	yes	yes	0	0	2	2
Q15477	SKIV2L	254	263		x	x					x	x		x	x	x			ASSLEDLVLK	Phospho (STY)	1153.56	0.563171	916	Helicase SKI2W	yes	yes	0	0	1	0													1	1	1	1	1	1
Q13614	MTMR2	629	643		x						x								ASSPAQCVTPVQTVV	Phospho (STY)	1622.74	0.737523	856	Myotubularin-related protein 2	yes	yes	0	0	1	0													1	1
Q9NWB6	ARGLU1	75	87			x									x	x			ASSPPDRIDIFGR	Phospho (STY)	1509.7	0.697707	1510	Arginine and glutamate-rich protein 1	yes	yes	0	0	1	1														1		1
A1L170	C1orf226	221	229			x											x	x	ASSPSLIER	Phospho (STY)	1038.47	0.47469	1	Uncharacterized protein C1orf226	yes	yes	0	0	1	0
P17302	GJA1	367	382			x										x		x	ASSRASSRPRPDDLEI	Phospho (STY)	1835.85	0.852704	397	Gap junction alpha-1 protein	yes	yes	0	0	1	3
P17302	GJA1	367	382			x										x		x	ASSRASSRPRPDDLEI	2 Phospho (STY)	1915.82	0.819035	397	Gap junction alpha-1 protein	yes	yes	0	0	2	3
P17302	GJA1	371	382			x										x		x	ASSRPRPDDLEI	Phospho (STY)	1434.65	0.650423	397	Gap junction alpha-1 protein	yes	yes	0	0	1	2
Q8N1G2	CMTR1	45	83			x										x			ASTTSLSGSDSETEGKQHSSDSFDDAFKADSLVEGTSSR	Phospho (STY)	4102.74	0.740045	1141	Cap-specific mRNA (nucleoside-2'-O-)-methyltransferase 1	yes	yes	0	0	1	2															1
Q8N1G2	CMTR1	45	83			x										x			ASTTSLSGSDSETEGKQHSSDSFDDAFKADSLVEGTSSR	2 Phospho (STY)	4182.71	0.706375	1141	Cap-specific mRNA (nucleoside-2'-O-)-methyltransferase 1	yes	yes	0	0	2	2
O15344	MID1	89	102			x									x	x			ASVSGPNSPSETRR	Phospho (STY)	1523.67	0.672949	125	E3 ubiquitin-protein ligase Midline-1	yes	yes	0	0	1	1
Q66K14	TBC1D9B	410	440			x									x				ASVVDPSTESSPAPQEGSEQPASPASPLSSR	Phospho (STY)	3131.39	0.393211	1012	TBC1 domain family member 9B	yes	yes	0	0	1	0
P29692	EEF1D	124	136		x						x	x							ATAPQTQHVSPMR	Phospho (STY)	1502.67	0.670112	486	Elongation factor 1-delta	yes	yes	0	0	1	0													1	1	1	1	1	1
Q5SSJ5	HP1BP3	2	14		x	x					x		x	x			x		ATDTSQGELVHPK	Acetyl (Protein N-term);Phospho (STY)	1503.66	0.660653	983	Heterochromatin protein 1-binding protein 3	yes	yes	1	0	1	0													1	1	1			1	1
Q9C0J8	WDR33	2	16			x									x	x			ATEIGSPPRFFHMPR	Acetyl (Protein N-term);Phospho (STY)	1863.85	0.849139	1413	pre-mRNA 3' end processing protein WDR33	yes	yes	1	0	1	1
Q9C0J8	WDR33	2	16			x									x				ATEIGSPPRFFHMPR	Acetyl (Protein N-term);Oxidation (M);Phospho (STY)	1879.84	0.844054	1413	pre-mRNA 3' end processing protein WDR33	yes	yes	1	1	1	1
Q9UNF1	MAGED2	66	76			x									x				ATEVSKTPEAR	Phospho (STY)	1267.58	0.580946	1620	Melanoma-associated antigen D2	yes	yes	0	0	1	1
Q9UQN3	CHMP2B	196	205		x	x						x	x	x			x	x	ATISDEEIER	Phospho (STY)	1241.52	0.517677	1635	Charged multivesicular body protein 2b	yes	yes	0	0	1	0													1			1	1	1	1
P16401	HIST1H1B	186	194		x							x							ATKSPAKPK	Phospho (STY)	1006.52	0.521246	387	Histone H1.5	yes	yes	0	0	1	2																1	1	1
O76021	RSL1D1	357	373		x	x					x				x	x			ATNESEDEIPQLVPIGK	Phospho (STY)	1918.89	0.892503	210	Ribosomal L1 domain-containing protein 1	yes	yes	0	0	1	0													1	1	1			1
O76021	RSL1D1	357	374		x						x	x							ATNESEDEIPQLVPIGKK	Phospho (STY)	2046.99	0.987466	210	Ribosomal L1 domain-containing protein 1	yes	yes	0	0	1	1													1	2	1		1	1
P33991	MCM4	18	36			x									x	x			ATPAQTPRSEDARSSPSQR	Phospho (STY)	2120.96	0.960023	506	DNA replication licensing factor MCM4	yes	yes	0	0	1	2
P27707;Q9UBK9	DCK;UXT	2	7		x							x							ATPPKR	Acetyl (Protein N-term);Phospho (STY)	790.374	0.373854	478	Deoxycytidine kinase;Protein UXT	yes	no	1	0	1	1																1	1	1
P16104	H2AFX	136	143	x	x	x	x				x	x	x	x	x	x	x	x	ATQASQEY	Phospho (STY)	976.354	0.353906	385	Histone H2AX	yes	yes	0	0	1	0		1	1										1	1	1	1	1	1	1
Q9UHI6	DDX20	530	547			x									x				ATSPKELGCDRQSEEQMK	Phospho (STY)	2172.92	0.918083	1574	Probable ATP-dependent RNA helicase DDX20	yes	yes	0	0	1	2
Q86U86	PBRM1	8	33		x						x	x							ATSPSSSVSGDFDDGHHSVSTPGPSR	Phospho (STY)	2650.09	0.0932814	1091	Protein polybromo-1	yes	yes	0	0	1	0														1	1		1	1
Q9NQW6	ANLN	293	307		x						x	x							ATSPVKSTTSITDAK	Phospho (STY)	1585.76	0.760033	1485	Actin-binding protein anillin	yes	yes	0	0	1	1													1	1	1	1	1	1
P38919	EIF4A3	2	14			x									x				ATTATMATSGSAR	Acetyl (Protein N-term);Phospho (STY)	1346.55	0.553745	534	Eukaryotic initiation factor 4A-III;Eukaryotic initiation factor 4A-III, N-terminally processed	yes	yes	1	0	1	0
P38919	EIF4A3	2	15			x										x			ATTATMATSGSARK	Acetyl (Protein N-term);Phospho (STY)	1474.65	0.648708	534	Eukaryotic initiation factor 4A-III;Eukaryotic initiation factor 4A-III, N-terminally processed	yes	yes	1	0	1	1
Q96S44	TP53RK	6	26		x	x					x	x			x	x			ATTPADGEEPAPEAEALAAAR	Phospho (STY)	2116.93	0.931408	1332	TP53-regulating kinase	yes	yes	0	0	1	0													1	1	1	1	1	1
Q9H1E3	NUCKS1	176	186			x										x			ATVTPSPVKGK	Phospho (STY)	1163.6	0.59514	1425	Nuclear ubiquitous casein and cyclin-dependent kinase substrate 1	yes	yes	0	0	1	1
Q12996	CSTF3	683	709		x	x					x				x	x			AVKRPNEDSDEDEEKGAVVPPVHDIYR	Phospho (STY)	3143.46	0.456086	820	Cleavage stimulation factor subunit 3	yes	yes	0	0	1	3														1	1
Q96N67	DOCK7	2119	2132			x										x			AVLPVTCHRDSFSR	Phospho (STY)	1723.79	0.786539	1312	Dedicator of cytokinesis protein 7	yes	yes	0	0	1	1
Q66K74	MAP1S	750	769			x									x				AVPMAPAPASPGSSNDSSAR	Phospho (STY)	1948.84	0.835005	1013	Microtubule-associated protein 1S;MAP1S heavy chain;MAP1S light chain	yes	yes	0	0	1	0
Q8TB61	SLC35B2	422	432		x							x							AVPVESPVQKV	Phospho (STY)	1231.62	0.621354	1189	Adenosine 3'-phospho 5'-phosphosulfate transporter 1	yes	yes	0	0	1	1																1	1	1
Q8TDF5	NETO1	511	523		x							x							AVQRFCLIGSLSK	Phospho (STY)	1557.77	0.773849	1196	Neuropilin and tolloid-like protein 1	yes	yes	0	0	1	1																1		1
Q8NE71	ABCF1	164	176			x									x	x			AVSEEQQPALKGK	Phospho (STY)	1463.7	0.702124	1176	ATP-binding cassette sub-family F member 1	yes	yes	0	0	1	1
P29590	PML	516	529		x							x							AVSPPHLDGPPSPR	Phospho (STY)	1505.7	0.702793	485	Protein PML	yes	yes	0	0	1	0																1	1
Q13613	MTMR1	643	665			x									x	x			AVSSSSERGSSPSHSATSVHTSV	Phospho (STY)	2323.01	0.00776089	855	Myotubularin-related protein 1	yes	yes	0	0	1	1
P49792;Q7Z3J3;P0DJD0;P0DJD1;A6NKT7	RANBP2;RGPD4;RGPD1;RGPD2;RGPD3	2507	2522			x										x			AVVSPPKFVFGSESVK	Phospho (STY)	1756.88	0.880088	601	E3 SUMO-protein ligase RanBP2;RanBP2-like and GRIP domain-containing protein 4;RANBP2-like and GRIP domain-containing protein 1;RANBP2-like and GRIP domain-containing protein 2;RanBP2-like and GRIP domain-containing protein 3	yes	no	0	0	1	1
O75909	CCNK	336	357		x						x	x							AVVVSPKEENKAAEPPPPKIPK	Phospho (STY)	2404.28	0.276713	206	Cyclin-K	yes	yes	0	0	1	3													1	1	1	1	1	2
Q7L2J0	MEPCE	54	67		x						x	x							CAPSAGSPAAAVGR	Phospho (STY)	1350.58	0.575149	1071	7SK snRNA methylphosphate capping enzyme	yes	yes	0	0	1	0													1	1	1	1	1	1
Q7L2J0	MEPCE	54	86		x						x	x							CAPSAGSPAAAVGRESPGAAATSSSGPQAQQHR	Phospho (STY)	3198.43	0.4262	1071	7SK snRNA methylphosphate capping enzyme	yes	yes	0	0	1	1													1	1	1	1	1	1
P02795	MT2A	44	61	x					x										CAQGCICKGASDKCSCCA	Phospho (STY)	2171.74	0.73862	262	Metallothionein-2	yes	yes	0	0	1	2							1	1	1
Q5XUX1	FBXW9	8	31			x									x				CDDSRTWDDDSDPESETDPDAQAK	Phospho (STY)	2834.01	0.0134357	1008	F-box/WD repeat-containing protein 9	yes	yes	0	0	1	1
Q92854	SEMA4D	850	862		x								x						CELKFADSDADGD	Phospho (STY)	1521.53	0.533069	1259	Semaphorin-4D	yes	yes	0	0	1	1																			1
Q9C0H2	TTYH3	486	506	x	x	x	x		x		x				x	x	x		CENTPLIGRESPPPSYTSSMR	Oxidation (M);Phospho (STY)	2474.06	0.0607244	1411	Protein tweety homolog 3	yes	yes	0	1	1	1	1		1				1		1				1	1
Q9C0H2	TTYH3	486	506	x	x	x	x				x	x			x	x	x		CENTPLIGRESPPPSYTSSMR	Phospho (STY)	2458.07	0.0658098	1411	Protein tweety homolog 3	yes	yes	0	0	1	1	1		1										1	2	1	1	1
Q9C0H2	TTYH3	486	506			x											x		CENTPLIGRESPPPSYTSSMR	Oxidation (M);2 Phospho (STY)	2554.03	0.0270548	1411	Protein tweety homolog 3	yes	yes	0	1	2	1									1
Q9C0H2	TTYH3	486	506			x											x		CENTPLIGRESPPPSYTSSMR	2 Phospho (STY)	2538.03	0.0321402	1411	Protein tweety homolog 3	yes	yes	0	0	2	1																			1
Q9C0H2	TTYH3	486	508			x											x		CENTPLIGRESPPPSYTSSMRAK	2 Phospho (STY)	2737.16	0.164217	1411	Protein tweety homolog 3	yes	yes	0	0	2	2	1																		1
Q9C0H2	TTYH3	486	508	x		x			x								x		CENTPLIGRESPPPSYTSSMRAK	Oxidation (M);2 Phospho (STY)	2753.16	0.159132	1411	Protein tweety homolog 3	yes	yes	0	1	2	2							1		2
P41440	SLC19A1	220	229			x											x		CETSASELER	Phospho (STY)	1260.47	0.469347	547	Folate transporter 1	yes	yes	0	0	1	0
Q66K74	MAP1S	588	622			x									x	x			CGEASPPSAACGSPASQLVATPSLELGPIPAGEEK	Phospho (STY)	3514.6	0.599716	1013	Microtubule-associated protein 1S;MAP1S heavy chain;MAP1S light chain	yes	yes	0	0	1	0
P06748	NPM1	104	134			x										x			CGSGPVHISGQHLVAVEEDAESEDEEEEDVK	Phospho (STY)	3459.43	0.429733	296	Nucleophosmin	yes	yes	0	0	1	0
P06748	NPM1	104	141			x									x	x			CGSGPVHISGQHLVAVEEDAESEDEEEEDVKLLSISGK	Phospho (STY)	4157.86	0.862408	296	Nucleophosmin	yes	yes	0	0	1	1
O95757	HSPA4L	540	556		x	x					x	x			x	x			CHAEHTPEEEIDHTGAK	Phospho (STY)	2039.8	0.804433	239	Heat shock 70 kDa protein 4L	yes	yes	0	0	1	0													1	1		1		1
O95757	HSPA4L	540	558			x									x				CHAEHTPEEEIDHTGAKTK	Phospho (STY)	2268.95	0.947075	239	Heat shock 70 kDa protein 4L	yes	yes	0	0	1	1
Q96S59	RANBP9	462	469		x							x							CLGGRSPK	Phospho (STY)	953.415	0.415401	1334	Ran-binding protein 9	yes	yes	0	0	1	1													1			1	1	1
Q14004	CDK13	644	668			x									x	x			CLLADLPLPPELPGGDDLSKSPEEK	Phospho (STY)	2769.32	0.318379	866	Cyclin-dependent kinase 13	yes	yes	0	0	1	1															1
Q12830	BPTF	1305	1325			x									x				CPKQNSIENDIEEKVSDLASR	Phospho (STY)	2511.13	0.131247	813	Nucleosome-remodeling factor subunit BPTF	yes	yes	0	0	1	2															1
P40818	USP8	575	583		x							x							CPTPEIQKK	Phospho (STY)	1179.54	0.53591	540	Ubiquitin carboxyl-terminal hydrolase 8	yes	yes	0	0	1	1																1	1	1
Q96C24	SYTL4	66	76		x							x							CQESLGRLSPK	Phospho (STY)	1353.61	0.6112	1279	Synaptotagmin-like protein 4	yes	yes	0	0	1	1																	1	1	1
Q9BPX3	NCAPG	966	987			x									x				CQTAEADSESDHEVPEPESEMK	Oxidation (M);2 Phospho (STY)	2679.92	0.923103	1360	Condensin complex subunit 3	yes	yes	0	1	2	0
Q9BPX3	NCAPG	966	987			x									x	x			CQTAEADSESDHEVPEPESEMK	Phospho (STY)	2583.96	0.961858	1360	Condensin complex subunit 3	yes	yes	0	0	1	0
Q9H1R2	DUSP15	189	194	x				x											CRLSPR	Phospho (STY)	867.379	0.378622	1426	Dual specificity protein phosphatase 15	yes	yes	0	0	1	1					1	1											1
Q9Y478	PRKAB1	173	199		x						x	x							CSDVSELSSSPPGPYHQEPYVCKPEER	Phospho (STY)	3213.34	0.342044	1667	5'-AMP-activated protein kinase subunit beta-1	yes	yes	0	0	1	1													1		1		1	1
P21333	FLNA	1453	1464	x	x		x				x	x							CSGPGLSPGMVR	Phospho (STY)	1296.54	0.535593	428	Filamin-A	yes	yes	0	0	1	0	1	1			1								1	1	1	2	1	1	1
Q9P206	KIAA1522	321	332	x				x											CSLHSASPASVR	Phospho (STY)	1350.58	0.575149	1541	Uncharacterized protein KIAA1522	yes	yes	0	0	1	0				TRUE	1
Q9P258	RCC2	42	67			x										x			CSSSSGGGSSGDEDGLELDGAPGGGK	Phospho (STY)	2418.91	0.911871	1542	Protein RCC2	yes	yes	0	0	1	0
Q9P258	RCC2	42	68		x	x					x		x	x	x				CSSSSGGGSSGDEDGLELDGAPGGGKR	Phospho (STY)	2575.01	0.0129822	1542	Protein RCC2	yes	yes	0	0	1	1													1	1	2				1
Q9P258	RCC2	42	68		x	x							x				x		CSSSSGGGSSGDEDGLELDGAPGGGKR	2 Phospho (STY)	2654.98	0.979313	1542	Protein RCC2	yes	yes	0	0	2	1																			1
Q9Y490	TLN1	1199	1207	x			x												CVSCLPGQR	Phospho (STY)	1155.46	0.456614	1668	Talin-1	yes	yes	0	0	1	0		1	1		1
Q9BQG0	MYBBP1A	1153	1167			x									x				DAKEIPSATQSPISK	Phospho (STY)	1650.79	0.786582	1362	Myb-binding protein 1A	yes	yes	0	0	1	1
Q04726	TLE3	282	300		x	x					x	x			x	x			DAPTSPASVASSSSTPSSK	Phospho (STY)	1842.79	0.788432	783	Transducin-like enhancer protein 3	yes	yes	0	0	1	0													1	1	1	1	1	1
Q04726	TLE3	282	309			x										x			DAPTSPASVASSSSTPSSKTKDLGHNDK	Phospho (STY)	2851.29	0.28729	783	Transducin-like enhancer protein 3	yes	yes	0	0	1	2
O15027	SEC16A	1047	1075			x									x				DAQGQPGLERAQQELVPPQQQASPPQLPK	Phospho (STY)	3214.58	0.577205	111	Protein transport protein Sec16A	yes	yes	0	0	1	1
P84103	SRSF3	102	112			x										x			DDYRRRSPPPR	Phospho (STY)	1493.69	0.688874	754	Serine/arginine-rich splicing factor 3	yes	yes	0	0	1	3
P23396	RPS3	215	227	x	x	x	x				x	x			x	x			DEILPTTPISEQK	Phospho (STY)	1549.73	0.72767	443	40S ribosomal protein S3	yes	yes	0	0	1	0	1	1	1										1	1	1	1	1	1
P23396	RPS3	215	243		x	x					x				x	x			DEILPTTPISEQKGGKPEPPAMPQPVPTA	Phospho (STY)	3104.51	0.514119	443	40S ribosomal protein S3	yes	yes	0	0	1	2													1		1			1
P23396	RPS3	215	243			x										x			DEILPTTPISEQKGGKPEPPAMPQPVPTA	Oxidation (M);Phospho (STY)	3120.51	0.509033	443	40S ribosomal protein S3	yes	yes	0	1	1	2														1
P05387	RPLP2	96	115			x									x	x			DEKKEESEESDDDMGFGLFD	Oxidation (M);Phospho (STY)	2416.88	0.877777	285	60S acidic ribosomal protein P2	yes	yes	0	1	1	2
P05387	RPLP2	96	115			x									x				DEKKEESEESDDDMGFGLFD	Phospho (STY)	2400.88	0.882862	285	60S acidic ribosomal protein P2	yes	yes	0	0	1	2
Q9Y6G9	DYNC1LI1	193	211		x	x					x				x	x			DFQEYVEPGEDFPASPQRR	Phospho (STY)	2346	0.995405	1690	Cytoplasmic dynein 1 light intermediate chain 1	yes	yes	0	0	1	1													1		1
P35606	COPB2	841	875			x									x	x			DFQPSRSTAQQELDGKPASPTPVIVASHTANKEEK	Phospho (STY)	3842.85	0.847625	519	Coatomer subunit beta'	yes	yes	0	0	1	3
Q96EB6	SIRT1	40	58			x										x			DGPGLERSPGEPGGAAPER	Phospho (STY)	1927.84	0.842533	1284	NAD-dependent protein deacetylase sirtuin-1;SirtT1 75 kDa fragment	yes	yes	0	0	1	1
Q96EB6	SIRT1	40	65			x									x	x			DGPGLERSPGEPGGAAPEREVPAAAR	Phospho (STY)	2622.22	0.218757	1284	NAD-dependent protein deacetylase sirtuin-1;SirtT1 75 kDa fragment	yes	yes	0	0	1	2
Q9UKS6	PACSIN3	333	361		x						x								DGTAPPPQSPGSPGTGQDEEWSDEESPRK	Phospho (STY)	3117.28	0.283661	1593	Protein kinase C and casein kinase substrate in neurons protein 3	yes	yes	0	0	1	1													1	1
Q99816	TSG101	218	227	x			x	x											DGTISEDTIR	Phospho (STY)	1185.49	0.491462	1354	Tumor susceptibility gene 101 protein	yes	yes	0	0	1	0		1	1		1	1
P0DMV9;P0DMV8	HSPA1B;HSPA1A	252	258		x							x							DISQNKR	Phospho (STY)	939.418	0.41751	333	Heat shock 70 kDa protein 1B;Heat shock 70 kDa protein 1A	no	no	0	0	1	1																1	1	1
P07900	HSP90AA1	227	238			x									x	x	x		DKEVSDDEAEEK	Phospho (STY)	1472.56	0.555579	306	Heat shock protein HSP 90-alpha	yes	yes	0	0	1	1	3
P07900	HSP90AA1	227	241			x											x		DKEVSDDEAEEKEDK	Phospho (STY)	1844.72	0.720078	306	Heat shock protein HSP 90-alpha	yes	yes	0	0	1	2	1
P07900	HSP90AA1	227	245			x											x		DKEVSDDEAEEKEDKEEEK	Phospho (STY)	2359.94	0.94282	306	Heat shock protein HSP 90-alpha	yes	yes	0	0	1	3
Q9NPI6	DCP1A	139	163			x									x				DKQSPSQANGCSDHRPIDILEMLSR	Oxidation (M);Phospho (STY)	2949.31	0.311019	1476	mRNA-decapping enzyme 1A	yes	yes	0	1	1	2
O96013	PAK4	176	198		x						x								DKRPLSGPDVGTPQPAGLASGAK	Phospho (STY)	2298.14	0.136925	244	Serine/threonine-protein kinase PAK 4	yes	yes	0	0	1	2													1	1	1			1
O14578	CIT	1969	1978			x									x	x			DKSPGRPLER	Phospho (STY)	1233.59	0.5867	96	Citron Rho-interacting kinase	yes	yes	0	0	1	2
P42684	ABL2	629	646			x									x	x			DKSPSSLLEDAKETCFTR	Phospho (STY)	2162.96	0.955514	553	Abelson tyrosine-protein kinase 2	yes	yes	0	0	1	2
P42684	ABL2	629	648			x									x				DKSPSSLLEDAKETCFTRDR	Phospho (STY)	2434.08	0.0835684	553	Abelson tyrosine-protein kinase 2	yes	yes	0	0	1	3
Q14498	RBM39	134	150		x	x					x	x	x	x	x	x			DKSPVREPIDNLTPEER	Phospho (STY)	2073.97	0.973213	875	RNA-binding protein 39	yes	yes	0	0	1	2													2	2	2	2	2	2	1
Q14498	RBM39	134	153		x	x					x	x			x	x			DKSPVREPIDNLTPEERDAR	Phospho (STY)	2416.14	0.138381	875	RNA-binding protein 39	yes	yes	0	0	1	3													2	2	3	3	1	2
Q8NAV1	PRPF38A	219	230			x										x			DLDKPRRSPTLR	Phospho (STY)	1532.78	0.78244	1161	Pre-mRNA-splicing factor 38A	yes	yes	0	0	1	3
P42677	RPS27	6	18		x						x	x							DLLHPSPEEEKRK	Phospho (STY)	1656.79	0.78725	552	40S ribosomal protein S27	yes	yes	0	0	1	2													1	2	2	1	2	1
Q9H0D6	XRN2	428	458			x									x	x			DQPAFTPSGILTPHALGSRNSPGSQVASNPR	Phospho (STY)	3238.55	0.552053	1417	5'-3' exoribonuclease 2	yes	yes	0	0	1	1
Q9UKA4	AKAP11	1093	1110			x										x			DRNVIPDTPPSTPLVPSR	Phospho (STY)	2040	0.00411948	1587	A-kinase anchor protein 11	yes	yes	0	0	1	1
Q8TE68	EPS8L1	180	192	x			x	x											DRSPAAETPPLQR	Phospho (STY)	1516.7	0.703521	1198	Epidermal growth factor receptor kinase substrate 8-like protein 1	yes	yes	0	0	1	1		1	1		1	1
Q96PK6	RBM14	213	223			x										x			DRSPLRRSPPR	2 Phospho (STY)	1495.68	0.681025	1315	RNA-binding protein 14	yes	yes	0	0	2	3
Q9Y2U5	MAP3K2	161	179			x									x	x			DRSSPPPGYIPDELHQVAR	Phospho (STY)	2213.03	0.0266458	1649	Mitogen-activated protein kinase kinase kinase 2	yes	yes	0	0	1	1
Q9NZJ4	SACS	4256	4274			x									x	x			DSAPSTPTSPTEFLTPGLR	Phospho (STY)	2052.94	0.940516	1533	Sacsin	yes	yes	0	0	1	0
P43243	MATR3	187	207			x									x				DSFDDRGPSLNPVLDYDHGSR	Phospho (STY)	2441.03	0.0284963	558	Matrin-3	yes	yes	0	0	1	1
Q6U841	SLC4A10	80	98		x								x						DSGLEDGRESPSFDTPSQR	Phospho (STY)	2158.88	0.880435	1052	Sodium-driven chloride bicarbonate exchanger	yes	yes	0	0	1	1
Q53EL6	PDCD4	70	98			x									x	x			DSGRGDSVSDSGSDALRSGLTVPTSPKGR	Phospho (STY)	2940.36	0.357435	963	Programmed cell death protein 4	yes	yes	0	0	1	3															1			2
O95819	MAP4K4	638	662			x											x		DSPLQGSGQQNSQAGQRNSTSIEPR	Phospho (STY)	2721.21	0.210377	243	Mitogen-activated protein kinase kinase kinase kinase 4	yes	yes	0	0	1	1
Q6P2E9	EDC4	870	903			x									x	x			DSQDASAEQSDHDDEVASLASASGGFGTKVPAPR	Phospho (STY)	3481.49	0.490694	1039	Enhancer of mRNA-decapping protein 4	yes	yes	0	0	1	1
Q6P2E9	EDC4	870	907			x									x	x			DSQDASAEQSDHDDEVASLASASGGFGTKVPAPRLPAK	Phospho (STY)	3890.76	0.759598	1039	Enhancer of mRNA-decapping protein 4	yes	yes	0	0	1	2
Q6P2E9	EDC4	870	910			x									x	x			DSQDASAEQSDHDDEVASLASASGGFGTKVPAPRLPAKDWK	Phospho (STY)	4319.96	0.960817	1039	Enhancer of mRNA-decapping protein 4	yes	yes	0	0	1	3
Q8N201	INTS1	1317	1336		x						x								DSTEAPKPKSSPEQPIGQGR	Phospho (STY)	2188.02	0.0161407	1143	Integrator complex subunit 1	yes	yes	0	0	1	2													1		1
Q14764	MVP	441	452	x			x	x											DTAKSLQPLAPR	Phospho (STY)	1375.69	0.68608	886	Major vault protein	yes	yes	0	0	1	1		1	1		1	1
P53985	SLC16A1	488	500	x		x			x								x	x	DTDGGPKEEESPV	Phospho (STY)	1438.55	0.550099	645	Monocarboxylate transporter 1	yes	yes	0	0	1	1	1						1	1
Q86X29	LSR	378	388			x											x		DTDSSVASEVR	Phospho (STY)	1244.49	0.492191	1107	Lipolysis-stimulated lipoprotein receptor	yes	yes	0	0	1	0
Q9UBH6	XPR1	682	696			x											x		DTKVLIEDTDDEANT	Phospho (STY)	1757.72	0.724435	1555	Xenotropic and polytropic retrovirus receptor 1	yes	yes	0	0	1	1
Q9UPU7	TBC1D2B	947	963			x									x				DTSPDKGELVSDEEEDT	Phospho (STY)	1944.74	0.736122	1630	TBC1 domain family member 2B	yes	yes	0	0	1	1
P15941	MUC1	1201	1217	x			x												DTYHPMSEYPTYHTHGR	Oxidation (M);Phospho (STY)	2186.85	0.851718	383	Mucin-1;Mucin-1 subunit alpha;Mucin-1 subunit beta	yes	yes	0	1	1	0		1	1		1
P17812	CTPS1	565	591			x									x	x			DTYSDRSGSSSPDSEITELKFPSINHD	Phospho (STY)	3063.3	0.298248	400	CTP synthase 1	yes	yes	0	0	1	2															1
P17812	CTPS1	565	591			x									x	x			DTYSDRSGSSSPDSEITELKFPSINHD	2 Phospho (STY)	3143.26	0.264579	400	CTP synthase 1	yes	yes	0	0	2	2
Q6P2E9	EDC4	908	920			x										x			DWKTKGSPRTSPK	Phospho (STY)	1566.76	0.755556	1039	Enhancer of mRNA-decapping protein 4	yes	yes	0	0	1	3
P61978	HNRNPK	279	286			x										x			DYDDMSPR	Phospho (STY)	1077.35	0.347441	686	Heterogeneous nuclear ribonucleoprotein K	yes	yes	0	0	1	0
Q9UKE5	TNIK	498	507			x											x		DYLVSLQHQR	Phospho (STY)	1337.61	0.612915	1588	TRAF2 and NCK-interacting protein kinase	yes	yes	0	0	1	0
P16144	ITGB4	1491	1497	x			x	x	x	x									DYNSLTR	Phospho (STY)	947.375	0.374976	386	Integrin beta-4	yes	yes	0	0	1	0		1	1	TRUE	1	1		1	1	1		TRUE
P16144	ITGB4	1509	1522	x			x												DYSTLTSVSSHDSR	Phospho (STY)	1633.66	0.662109	386	Integrin beta-4	yes	yes	0	0	1	0		1	1
Q9NVU0	POLR3E	153	176			x									x	x	x		EAANEAGDSSQDEAEDDVKQITVR	Phospho (STY)	2656.11	0.113742	1509	DNA-directed RNA polymerase III subunit RPC5	yes	yes	0	0	1	1															1
Q9NVU0	POLR3E	153	176			x									x	x	x		EAANEAGDSSQDEAEDDVKQITVR	2 Phospho (STY)	2736.08	0.0800725	1509	DNA-directed RNA polymerase III subunit RPC5	yes	yes	0	0	2	1
Q9Y3T9	NOC2L	45	61		x	x					x					x			EAARSPDKPGGSPSASR	Phospho (STY)	1748.78	0.78429	1663	Nucleolar complex protein 2 homolog	yes	yes	0	0	1	2													1	1	1	1
P26358	DNMT1	698	716			x									x				EADDDEEVDDNIPEMPSPK	Phospho (STY)	2223.84	0.840269	466	DNA (cytosine-5)-methyltransferase 1	yes	yes	0	0	1	0
P07910	HNRNPC	289	306			x									x	x	x		EAEEGEDDRDSANGEDDS	Phospho (STY)	2018.65	0.649826	307	Heterogeneous nuclear ribonucleoproteins C1/C2	yes	yes	0	0	1	1
Q86YP4	GATAD2A	173	195			x									x				EATAQKPTGSVGSTVTTPPPLVR	Phospho (STY)	2373.19	0.194105	1111	Transcriptional repressor p66-alpha	yes	yes	0	0	1	1
O75674	TOM1L1	302	325			x									x	x			EATNTTSEPSAPSQDLLDLSPSPR	Phospho (STY)	2592.16	0.159236	201	TOM1-like protein 1	yes	yes	0	0	1	0
O60884	DNAJA2	389	412	x		x			x								x	x	EAYNDSSDEESSSHHGPGVQCAHQ	2 Phospho (STY)	2786.95	0.95416	173	DnaJ homolog subfamily A member 2	yes	yes	0	0	2	0							1	1	1
Q8NHZ8	CDC26	34	57			x									x				EDVEVVGGSDGEGAIGLSSDPKSR	Phospho (STY)	2439.08	0.0802571	1183	Anaphase-promoting complex subunit CDC26	yes	yes	0	0	1	1
Q16513	PKN2	941	964			x									x	x			EDVSNFDDEFTSEAPILTPPREPR	Phospho (STY)	2840.25	0.254199	932	Serine/threonine-protein kinase N2	yes	yes	0	0	1	1
Q9UBB9	TFIP11	47	69			x									x	x			EEATYGVWAERDSDDERPSFGGK	Phospho (STY)	2680.11	0.107869	1551	Tuftelin-interacting protein 11	yes	yes	0	0	1	2
P17096	HMGA1	93	107			x											x	x	EEEEGISQESSEEEQ	Phospho (STY)	1817.64	0.636408	395	High mobility group protein HMG-I/HMG-Y	yes	yes	0	0	1	0
P53985	SLC16A1	463	479	x		x	x										x	x	EEETSIDVAGKPNEVTK	Phospho (STY)	1924.87	0.866683	645	Monocarboxylate transporter 1	yes	yes	0	0	1	1	2		1			1			1
P07900	HSP90AA1	248	269			x									x				EEKESEDKPEIEDVGSDEEEEK	Phospho (STY)	2658.06	0.0593065	306	Heat shock protein HSP 90-alpha	yes	yes	0	0	1	2	1
O00567	NOP56	515	533			x									x	x			EELMSSDLEETAGSTSIPK	Oxidation (M);Phospho (STY)	2118.89	0.891577	93	Nucleolar protein 56	yes	yes	0	1	1	0
O00567	NOP56	515	535			x									x	x			EELMSSDLEETAGSTSIPKRK	Oxidation (M);Phospho (STY)	2403.09	0.0876507	93	Nucleolar protein 56	yes	yes	0	1	1	2
O00567	NOP56	515	536			x									x	x			EELMSSDLEETAGSTSIPKRKK	Oxidation (M);Phospho (STY)	2531.18	0.182614	93	Nucleolar protein 56	yes	yes	0	1	1	3
P36915	GNL1	45	61			x										x			EEQTDTSDGESVTHHIR	Phospho (STY)	2019.82	0.817107	529	Guanine nucleotide-binding protein-like 1	yes	yes	0	0	1	0
P05386;P05387	RPLP1;RPLP2	100	115			x									x				EESEESDDDMGFGLFD	Oxidation (M);Phospho (STY)	1916.62	0.618315	285;284	60S acidic ribosomal protein P1;60S acidic ribosomal protein P2	no	no	0	1	1	0
Q99733	NAP1L4	108	132			x									x	x	x		EFITGDVEPTDAESEWHSENEEEEK	Phospho (STY)	3015.18	0.181881	1352	Nucleosome assembly protein 1-like 4	yes	yes	0	0	1	0
Q99733	NAP1L4	108	138			x									x				EFITGDVEPTDAESEWHSENEEEEKLAGDMK	Phospho (STY)	3630.49	0.486913	1352	Nucleosome assembly protein 1-like 4	yes	yes	0	0	1	1
Q99733	NAP1L4	108	140			x									x	x			EFITGDVEPTDAESEWHSENEEEEKLAGDMKSK	Phospho (STY)	3845.61	0.613905	1352	Nucleosome assembly protein 1-like 4	yes	yes	0	0	1	2
Q08945	SSRP1	664	679		x								x						EFVSSDESSSGENKSK	2 Phospho (STY)	1875.68	0.681263	802	FACT complex subunit SSRP1	yes	yes	0	0	2	1																			1
O00264	PGRMC1	173	187			x											x		EGEEPTVYSDEEEPK	Phospho (STY)	1816.69	0.6928	76	Membrane-associated progesterone receptor component 1	yes	yes	0	0	1	0
O00264	PGRMC1	173	195			x											x		EGEEPTVYSDEEEPKDESARKND	Phospho (STY)	2732.1	0.0974233	76	Membrane-associated progesterone receptor component 1	yes	yes	0	0	1	3
Q08945	SSRP1	432	455			x									x	x	x		EGMNPSYDEYADSDEDQHDAYLER	Oxidation (M);Phospho (STY)	2944.07	0.0654713	802	FACT complex subunit SSRP1	yes	yes	0	1	1	0
Q08945	SSRP1	432	455			x									x	x			EGMNPSYDEYADSDEDQHDAYLER	Phospho (STY)	2928.07	0.0705567	802	FACT complex subunit SSRP1	yes	yes	0	0	1	0
Q01167	FOXK2	396	412			x									x	x			EGSPAPLEPEPGAAQPK	Phospho (STY)	1753.79	0.792395	767	Forkhead box protein K2	yes	yes	0	0	1	0
P85037	FOXK1	443	456		x	x					x	x			x	x			EGSPIPHDPEFGSK	Phospho (STY)	1575.66	0.660653	755	Forkhead box protein K1	yes	yes	0	0	1	0													1	1	1	1	1	1
Q96T23	RSF1	388	405			x									x	x			EIKLSDDFDSPVKGPLCK	Phospho (STY)	2127	0.995923	1337	Remodeling and spacing factor 1	yes	yes	0	0	1	2
Q9BQG0	MYBBP1A	1156	1167		x	x						x			x	x			EIPSATQSPISK	Phospho (STY)	1336.63	0.627562	1362	Myb-binding protein 1A	yes	yes	0	0	1	0													1			1	1	1
Q9BQG0	MYBBP1A	1156	1168			x										x			EIPSATQSPISKK	Phospho (STY)	1464.72	0.722525	1362	Myb-binding protein 1A	yes	yes	0	0	1	1
P08238;Q58FF7	HSP90AB1;HSP90AB3P	224	234			x											x	x	EISDDEAEEEK	Phospho (STY)	1372.49	0.491916	315	Heat shock protein HSP 90-beta;Putative heat shock protein HSP 90-beta-3	yes	no	0	0	1	0	1							1
P08238;Q58FF7	HSP90AB1;HSP90AB3P	224	237			x												x	EISDDEAEEEKGEK	Phospho (STY)	1686.65	0.650936	315	Heat shock protein HSP 90-beta;Putative heat shock protein HSP 90-beta-3	yes	no	0	0	1	1	1
P08238	HSP90AB1	222	234	x		x			x						x	x		x	EKEISDDEAEEEK	Phospho (STY)	1629.63	0.629472	315	Heat shock protein HSP 90-beta	yes	yes	0	0	1	1	1						1		1
P08238	HSP90AB1	222	237			x											x		EKEISDDEAEEEKGEK	Phospho (STY)	1943.79	0.788492	315	Heat shock protein HSP 90-beta	yes	yes	0	0	1	2	1
Q7Z4S6	KIF21A	1208	1220			x									x				EKELSPPPGLPSK	Phospho (STY)	1457.72	0.716711	1081	Kinesin-like protein KIF21A	yes	yes	0	0	1	1
Q7Z4S6	KIF21A	1208	1226			x										x			EKELSPPPGLPSKIGSISR	Phospho (STY)	2071.07	0.0714708	1081	Kinesin-like protein KIF21A	yes	yes	0	0	1	2
Q13610	PWP1	41	67			x									x	x			EKLQEEGGGSDEEETGSPSEDGMQSAR	Phospho (STY)	2918.14	0.139699	854	Periodic tryptophan protein 1 homolog	yes	yes	0	0	1	1
Q13610	PWP1	41	67			x										x			EKLQEEGGGSDEEETGSPSEDGMQSAR	Oxidation (M);Phospho (STY)	2934.13	0.134613	854	Periodic tryptophan protein 1 homolog	yes	yes	0	1	1	1
Q13610	PWP1	41	67			x											x		EKLQEEGGGSDEEETGSPSEDGMQSAR	2 Phospho (STY)	2998.11	0.106029	854	Periodic tryptophan protein 1 homolog	yes	yes	0	0	2	1
Q9NYF8	BCLAF1	523	536		x	x						x				x			EKSTFREESPLRIK	Phospho (STY)	1798.9	0.897864	1521	Bcl-2-associated transcription factor 1	yes	yes	0	0	1	3													1				1	2
Q8IYB3	SRRM1	218	229		x						x	x							EKTPELPEPSVK	Phospho (STY)	1432.69	0.685077	1129	Serine/arginine repetitive matrix protein 1	yes	yes	0	0	1	1													1	1		1	1	1
Q9H1E3	NUCKS1	200	218			x									x	x			EKTPSPKEEDEEPESPPEK	Phospho (STY)	2260.96	0.962433	1425	Nuclear ubiquitous casein and cyclin-dependent kinase substrate 1	yes	yes	0	0	1	2
Q9H1E3	NUCKS1	200	219		x						x								EKTPSPKEEDEEPESPPEKK	Phospho (STY)	2389.06	0.0573964	1425	Nuclear ubiquitous casein and cyclin-dependent kinase substrate 1	yes	yes	0	0	1	3													1	1	1
P09758	TACSTD2	313	323	x	x			x		x	x	x		x					ELGELRKEPSL	Phospho (STY)	1349.66	0.659196	328	Tumor-associated calcium signal transducer 2	yes	yes	0	0	1	2			1	TRUE	1	1			1	1	TRUE	TRUE	1	1	1	1	1	1
Q8WWI5	SLC44A1	646	657		x								x						ELKPMASGASSA	Phospho (STY)	1227.52	0.520654	1216	Choline transporter-like protein 1	yes	yes	0	0	1	1	1
Q12873	CHD3	704	727		x						x	x							ELQGDGPPSSPTNDPTVKYETQPR	Phospho (STY)	2692.2	0.201769	815	Chromodomain-helicase-DNA-binding protein 3	yes	yes	0	0	1	1													1	1	1	1	1	1
P53999	SUB1	6	24		x						x	x	x						ELVSSSSSGSDSDSEVDKK	Phospho (STY)	2021.83	0.831419	647	Activated RNA polymerase II transcriptional coactivator p15	yes	yes	0	0	1	1													1	1	1	1	1	1	1
P53999	SUB1	6	24		x								x						ELVSSSSSGSDSDSEVDKK	2 Phospho (STY)	2101.8	0.79775	647	Activated RNA polymerase II transcriptional coactivator p15	yes	yes	0	0	2	1
P53999	SUB1	6	26		x						x	x	x	x					ELVSSSSSGSDSDSEVDKKLK	Phospho (STY)	2263.01	0.0104462	647	Activated RNA polymerase II transcriptional coactivator p15	yes	yes	0	0	1	2													1	1	2		1	1	1
P53999	SUB1	6	27		x									x					ELVSSSSSGSDSDSEVDKKLKR	2 Phospho (STY)	2499.08	0.0778877	647	Activated RNA polymerase II transcriptional coactivator p15	yes	yes	0	0	2	3																			1
O60341	KDM1A	122	144			x									x	x			EMDESLANLSEDEYYSEEERNAK	Oxidation (M);Phospho (STY)	2846.11	0.111359	159	Lysine-specific histone demethylase 1A	yes	yes	0	1	1	1
P18583	SON	1544	1565			x									x				EMEHNTVCAAGTSPVGEIGEEK	Oxidation (M);Phospho (STY)	2439.99	0.99237	410	Protein SON	yes	yes	0	1	1	0
Q96AY4	TTC28	25	46			x									x	x			EPESPPASAPIPLFGADTIGQR	Phospho (STY)	2329.1	0.0991421	1276	Tetratricopeptide repeat protein 28	yes	yes	0	0	1	0
Q96AY4	TTC28	25	55			x										x			EPESPPASAPIPLFGADTIGQRSPDGPVLSK	Phospho (STY)	3209.56	0.564574	1276	Tetratricopeptide repeat protein 28	yes	yes	0	0	1	1
Q96AY4	TTC28	25	55			x									x	x			EPESPPASAPIPLFGADTIGQRSPDGPVLSK	2 Phospho (STY)	3289.53	0.530905	1276	Tetratricopeptide repeat protein 28	yes	yes	0	0	2	1
P06756	ITGAV	1034	1048	x		x			x								x		EQLQPHENGEGNSET	Phospho (STY)	1747.67	0.668651	297	Integrin alpha-V;Integrin alpha-V heavy chain;Integrin alpha-V light chain	yes	yes	0	0	1	0								1	1
Q9UKL0	RCOR1	256	284			x									x				EREESEDELEEANGNNPIDIEVDQNKESK	Phospho (STY)	3438.46	0.45839	1590	REST corepressor 1	yes	yes	0	0	1	2
Q53GS9	USP39	75	89			x										x			EREVDEDSEPEREVR	Phospho (STY)	1952.81	0.811293	966	U4/U6.U5 tri-snRNP-associated protein 2	yes	yes	0	0	1	2															1
Q9BXP5	SRRT	64	78			x										x			ERFSPPRHELSPPQK	2 Phospho (STY)	1963.87	0.870676	1390	Serrate RNA effector molecule homolog	yes	yes	0	0	2	2
Q9BXP5	SRRT	64	79			x										x			ERFSPPRHELSPPQKR	2 Phospho (STY)	2119.97	0.971787	1390	Serrate RNA effector molecule homolog	yes	yes	0	0	2	3																1
Q9Y2W1	THRAP3	246	261		x	x					x	x			x	x			ERSPALKSPLQSVVVR	Phospho (STY)	1844.99	0.987347	1651	Thyroid hormone receptor-associated protein 3	yes	yes	0	0	1	2													2	2	2	1	2	2
O14578	CIT	1991	2003			x										x			ERSPGRLFEDSSR	Phospho (STY)	1614.72	0.715148	96	Citron Rho-interacting kinase	yes	yes	0	0	1	2
Q9Y2V2	CARHSP1	28	47			x									x	x			ERSPSPLRGNVVPSPLPTRR	2 Phospho (STY)	2374.17	0.167193	1650	Calcium-regulated heat stable protein 1	yes	yes	0	0	2	3
Q9Y2V2	CARHSP1	28	47			x									x				ERSPSPLRGNVVPSPLPTRR	3 Phospho (STY)	2454.13	0.133523	1650	Calcium-regulated heat stable protein 1	yes	yes	0	0	3	3
P07900	HSP90AA1	251	269			x									x	x	x		ESEDKPEIEDVGSDEEEEK	Phospho (STY)	2271.88	0.879157	306	Heat shock protein HSP 90-alpha	yes	yes	0	0	1	1	2							1
P07900	HSP90AA1	251	270	x					x										ESEDKPEIEDVGSDEEEEKK	Phospho (STY)	2399.97	0.97412	306	Heat shock protein HSP 90-alpha	yes	yes	0	0	1	2	1							1	1
O43719	HTATSF1	484	504		x	x					x				x	x			ESEEGNPVRGSEEDSPKKESK	Phospho (STY)	2397.03	0.0333069	148	HIV Tat-specific factor 1	yes	yes	0	0	1	3													2	1	1		1
O60832	DKC1	450	467		x						x								ESESESDETPPAAPQLIK	Phospho (STY)	2006.87	0.872162	171	H/ACA ribonucleoprotein complex subunit 4	yes	yes	0	0	1	0													1		1				1
O60832	DKC1	450	468		x						x	x							ESESESDETPPAAPQLIKK	Phospho (STY)	2134.97	0.967125	171	H/ACA ribonucleoprotein complex subunit 4	yes	yes	0	0	1	1													2	2	2	1	2	1	1
P53985	SLC16A1	460	479	x		x			x						x	x			ESKEEETSIDVAGKPNEVTK	Phospho (STY)	2269.04	0.0362671	645	Monocarboxylate transporter 1	yes	yes	0	0	1	2	2							1	1
P25788	PSMA3	242	255		x	x							x		x		x		ESLKEEDESDDDNM	Phospho (STY)	1734.58	0.581535	461	Proteasome subunit alpha type-3	yes	yes	0	0	1	1							1
Q6PKG0	LARP1	74	114			x									x				ESPRPLQLPGAEGPAISDGEEGGGEPGAGGGAAGAAGAGRR	Phospho (STY)	3762.73	0.734721	1048	La-related protein 1	yes	yes	0	0	1	2
Q6IBW4	NCAPH2	281	293			x									x	x			ESRSPQQSAALPR	Phospho (STY)	1505.7	0.69877	1026	Condensin-2 complex subunit H2	yes	yes	0	0	1	1
Q6IBW4	NCAPH2	281	294			x									x	x			ESRSPQQSAALPRR	Phospho (STY)	1661.8	0.799881	1026	Condensin-2 complex subunit H2	yes	yes	0	0	1	2
Q04726	TLE3	195	209			x									x				ESSANNSVSPSESLR	Phospho (STY)	1642.68	0.683573	783	Transducin-like enhancer protein 3	yes	yes	0	0	1	0														1		1
O43719	HTATSF1	451	473			x									x	x			ESSPEKEAEEGCPEKESEEGCPK	Phospho (STY)	2701.04	0.0408364	148	HIV Tat-specific factor 1	yes	yes	0	0	1	2
P78347	GTF2I	817	827	x			x												ESTSSKSPPRK	Phospho (STY)	1282.59	0.591845	745	General transcription factor II-I	yes	yes	0	0	1	2		1	1		1
Q6PKG0	LARP1	514	523			x									x	x			ETESAPGSPR	Phospho (STY)	1109.44	0.439033	1048	La-related protein 1	yes	yes	0	0	1	0
Q6PKG0	LARP1	514	531			x									x	x			ETESAPGSPRAVTPVPTK	Phospho (STY)	1902.91	0.908822	1048	La-related protein 1	yes	yes	0	0	1	1
Q6PKG0	LARP1	514	531			x									x				ETESAPGSPRAVTPVPTK	2 Phospho (STY)	1982.88	0.875153	1048	La-related protein 1	yes	yes	0	0	2	1
Q6PKG0	LARP1	514	539			x									x	x			ETESAPGSPRAVTPVPTKTEEVSNLK	Phospho (STY)	2803.36	0.364084	1048	La-related protein 1	yes	yes	0	0	1	2
Q9UHB6	LIMA1	486	500			x									x	x			ETPHSPGVEDAPIAK	Phospho (STY)	1626.73	0.729067	1570	LIM domain and actin-binding protein 1	yes	yes	0	0	1	0														1		1
Q9NYF8	BCLAF1	493	504		x						x	x							ETQSPEQVKSEK	Phospho (STY)	1468.64	0.644668	1521	Bcl-2-associated transcription factor 1	yes	yes	0	0	1	1													1	1		1	1	1
P19634	SLC9A1	768	793	x		x			x								x		ETSSPGTDDVFTPAPSDSPSSQRIQR	Phospho (STY)	2841.25	0.245425	421	Sodium/hydrogen exchanger 1	yes	yes	0	0	1	1	1						1		1
P15880	RPS2	258	275			x									x				ETVFTKSPYQEFTDHLVK	Phospho (STY)	2248.05	0.0453156	381	40S ribosomal protein S2	yes	yes	0	0	1	1
Q6ZN17	LIN28B	194	211			x									x	x			EVGGGHGCTSPPFPQEAR	Phospho (STY)	1961.81	0.809125	1058	Protein lin-28 homolog B	yes	yes	0	0	1	0
Q9UK58	CCNL1	345	359		x	x					x	x			x	x			EVKAEEKSPISINVK	Phospho (STY)	1749.89	0.891381	1586	Cyclin-L1	yes	yes	0	0	1	2													2	2	2	2	2	2
Q6ZRV2	FAM83H	518	532			x									x	x			EVRHGSDPAFAPGPR	Phospho (STY)	1671.75	0.751868	1060	Protein FAM83H	yes	yes	0	0	1	1
P07814	EPRS	871	902		x						x								EYIPGQPPLSQSSDSSPTRNSEPAGLETPEAK	Phospho (STY)	3448.57	0.567153	305	Bifunctional glutamate/proline--tRNA ligase;Glutamate--tRNA ligase;Proline--tRNA ligase	yes	yes	0	0	1	1													1	1	1			1
Q01167	FOXK2	421	441			x									x				FAQSAPGSPLSSQPVLITVQR	Phospho (STY)	2262.14	0.140947	767	Forkhead box protein K2	yes	yes	0	0	1	0
P05455	SSB	364	383			x									x	x			FASDDEHDEHDENGATGPVK	Phospho (STY)	2248.85	0.854614	289	Lupus La protein	yes	yes	0	0	1	0
P05455	SSB	364	384		x	x					x	x			x	x	x	x	FASDDEHDEHDENGATGPVKR	Phospho (STY)	2404.96	0.955725	289	Lupus La protein	yes	yes	0	0	1	1													3	1	1	2	1	1
P54105	CLNS1A	86	113			x									x				FEEESKEPVADEEEEDSDDDVEPITEFR	Phospho (STY)	3393.35	0.345712	648	Methylosome subunit pICln	yes	yes	0	0	1	1
P54105	CLNS1A	86	119			x									x				FEEESKEPVADEEEEDSDDDVEPITEFRFVPSDK	Phospho (STY)	4066.69	0.689238	648	Methylosome subunit pICln	yes	yes	0	0	1	2
O14976	GAK	749	790			x									x	x			FGKPELPRQPGSTAQYDAGAGSPEAEPTDSDSPPSSSADASR	Phospho (STY)	4296.87	0.872062	110	Cyclin-G-associated kinase	yes	yes	0	0	1	2
O14976	GAK	749	790			x									x				FGKPELPRQPGSTAQYDAGAGSPEAEPTDSDSPPSSSADASR	2 Phospho (STY)	4376.84	0.838392	110	Cyclin-G-associated kinase	yes	yes	0	0	2	2
Q15233	NONO	435	456			x									x	x			FGQAATMEGIGAIGGTPPAFNR	Phospho (STY)	2242.02	0.024203	909	Non-POU domain-containing octamer-binding protein	yes	yes	0	0	1	0
Q15233	NONO	435	456			x									x	x			FGQAATMEGIGAIGGTPPAFNR	Oxidation (M);Phospho (STY)	2258.02	0.0191176	909	Non-POU domain-containing octamer-binding protein	yes	yes	0	1	1	0
O00567	NOP56	587	594		x							x							FHKASQED	Phospho (STY)	1040.4	0.39644	93	Nucleolar protein 56	yes	yes	0	0	1	1																	1	1
P27708	CAD	1849	1871			x									x	x			FHLPPRIHRASDPGLPAEEPKEK	Phospho (STY)	2700.35	0.353734	479	CAD protein;Glutamine-dependent carbamoyl-phosphate synthase;Aspartate carbamoyltransferase;Dihydroorotase	yes	yes	0	0	1	3
Q13085	ACACA	19	38			x									x	x			FIIGSVSEDNSEDEISNLVK	Phospho (STY)	2274.03	0.0304534	823	Acetyl-CoA carboxylase 1;Biotin carboxylase	yes	yes	0	0	1	0
Q9H2H9	SLC38A1	43	51		x							x							FISDRESRR	Phospho (STY)	1244.57	0.566299	1430	Sodium-coupled neutral amino acid transporter 1	yes	yes	0	0	1	2																1	1
Q9NXH9	TRMT1	609	630		x						x								FKEGTCQRGDQCCYSHSPPTPR	Phospho (STY)	2747.1	0.104003	1518	tRNA (guanine(26)-N(2))-dimethyltransferase	yes	yes	0	0	1	2													1		1
P62070	RRAS2	178	192	x			x	x											FQEQECPPSPEPTRK	Phospho (STY)	1908.81	0.807728	688	Ras-related protein R-Ras2	yes	yes	0	0	1	1		2	2		2	1
P49916	LIG3	226	246			x									x	x			FSGFSAKPNNSGEAPSSPTPK	Phospho (STY)	2185.97	0.968128	607	DNA ligase 3	yes	yes	0	0	1	1
P08195	SLC3A2	161	171		x						x	x							FTGLSKEELLK	Phospho (STY)	1343.67	0.673784	312	4F2 cell-surface antigen heavy chain	yes	yes	0	0	1	1		1			1								1	1	1	1	1	1
P54132	BLM	1109	1122			x									x				FTMNMLVDIFLGSK	Oxidation (M);Phospho (STY)	1710.78	0.776217	649	Bloom syndrome protein	yes	yes	0	1	1	0
P16455	MGMT	194	207		x						x	x							GAGATSGSPPAGRN	Phospho (STY)	1278.54	0.535393	391	Methylated-DNA--protein-cysteine methyltransferase	yes	yes	0	0	1	1													1	1	1	1	1	1
Q96JB3	HIC2	184	216			x									x				GAHAPQELPQAKGSDDELFLGGSNQDSVQGLGR	Phospho (STY)	3457.59	0.589954	1300	Hypermethylated in cancer 2 protein	yes	yes	0	0	1	1
P26368	U2AF2	68	81		x						x	x							GAKEEHGGLIRSPR	Phospho (STY)	1585.77	0.772603	467	Splicing factor U2AF 65 kDa subunit	yes	yes	0	0	1	2													2	1	2	1	2	1
P04406	GAPDH	201	215		x						x	x							GALQNIIPASTGAAK	Phospho (STY)	1490.75	0.749408	269	Glyceraldehyde-3-phosphate dehydrogenase	yes	yes	0	0	1	0													1	1		1	1	1
Q92785	DPF2	132	152			x									x				GAPDPRVDDDSLGEFPVTNSR	Phospho (STY)	2323.01	0.0117836	1254	Zinc finger protein ubi-d4	yes	yes	0	0	1	1
Q5SRE5	NUP188	1705	1721			x									x	x			GAPSSPATGVLPSPQGK	Phospho (STY)	1629.78	0.776351	982	Nucleoporin NUP188 homolog	yes	yes	0	0	1	0
P17812	CTPS1	558	564		x	x						x				x			GCRLSPR	Phospho (STY)	924.4	0.400085	400	CTP synthase 1	yes	yes	0	0	1	1																1	1	1
Q9NXH9	TRMT1	617	630		x						x								GDQCCYSHSPPTPR	Phospho (STY)	1740.64	0.638554	1518	tRNA (guanine(26)-N(2))-dimethyltransferase	yes	yes	0	0	1	0													1	1
Q9BXP5	SRRT	2	11		x						x	x		x					GDSDDEYDRR	Acetyl (Protein N-term);Phospho (STY)	1348.46	0.456868	1390	Serrate RNA effector molecule homolog	yes	yes	1	0	1	1														1	1	1	1	1
P49006	MARCKSL1	11	25		x	x							x				x		GDVTAEEAAGASPAK	Phospho (STY)	1452.61	0.613368	587	MARCKS-related protein	yes	yes	0	0	1	0
P29966	MARCKS	88	105	x			x												GEPAAAAAPEAGASPVEK	Phospho (STY)	1701.76	0.761095	487	Myristoylated alanine-rich C-kinase substrate	yes	yes	0	0	1	0	1	1	1
P49840;P49841	GSK3A;GSK3B	273	283	x	x		x	x			x	x	x						GEPNVSYICSR	Phospho (STY)	1360.55	0.548266	603;604	Glycogen synthase kinase-3 alpha;Glycogen synthase kinase-3 beta	no	no	0	0	1	0		1	1		1	1							1	1	1	1	1	1	1
P21860	ERBB3	684	698		x								x	x					GESIEPLDPSEKANK	Phospho (STY)	1692.76	0.760761	434	Receptor tyrosine-protein kinase erbB-3	yes	yes	0	0	1	1																			1
Q96T76	MMS19	1020	1030			x									x				GEWFLLGSPGS	Phospho (STY)	1228.52	0.516555	1340	MMS19 nucleotide excision repair protein homolog	yes	yes	0	0	1	0
A6NFI3	ZNF316	107	118		x						x	x							GGDAKSPVLQEK	Phospho (STY)	1307.61	0.612246	10	Zinc finger protein 316	yes	yes	0	0	1	1													1	1	1	1	1	1
Q6PD62	CTR9	914	933			x									x				GGEFDEFVNDDTDDDLPISK	Phospho (STY)	2306.91	0.910398	1042	RNA polymerase-associated protein CTR9 homolog	yes	yes	0	0	1	0
Q92574	TSC1	501	518			x									x	x			GGFDSPFYRDSLPGSQRK	Phospho (STY)	2092.94	0.936768	1240	Hamartin	yes	yes	0	0	1	2
Q9NZI8	IGF2BP1	169	190			x										x			GGFGSRGQPRQGSPVAAGAPAK	Phospho (STY)	2132.03	0.0276489	1531	Insulin-like growth factor 2 mRNA-binding protein 1	yes	yes	0	0	1	2
Q02241	KIF23	885	907		x	x					x	x					x		GGGQSVQFTDIETLKQESPNGSR	Phospho (STY)	2514.14	0.138775	775	Kinesin-like protein KIF23	yes	yes	0	0	1	1													1	1			1	1
Q8NE71	ABCF1	128	158			x										x			GGNVFAALIQDQSEEEEEEEKHPPKPAKPEK	Phospho (STY)	3539.65	0.645738	1176	ATP-binding cassette sub-family F member 1	yes	yes	0	0	1	3
Q12888	TP53BP1	1356	1364		x	x					x	x				x			GGPGKLSPR	Phospho (STY)	947.459	0.45898	816	Tumor suppressor p53-binding protein 1	yes	yes	0	0	1	1													1		1	1	1	1
P50895	BCAM	619	628		x								x						GGSGGFGDEC	Phospho (STY)	1021.28	0.28484	612	Basal cell adhesion molecule	yes	yes	0	0	1	0
P0DMV9;P0DMV8	HSPA1B;HSPA1A	629	641		x						x	x		x					GGSGSGPTIEEVD	Phospho (STY)	1283.49	0.491856	333	Heat shock 70 kDa protein 1B;Heat shock 70 kDa protein 1A	yes	no	0	0	1	0													1	1	1	1	1	1
Q09666	AHNAK	5726	5740	x	x		x	x					x						GGVTGSPEASISGSK	Phospho (STY)	1412.62	0.618454	807	Neuroblast differentiation-associated protein AHNAK	yes	yes	0	0	1	0		1	1		1	1
Q09666	AHNAK	5726	5744		x						x	x							GGVTGSPEASISGSKGDLK	Phospho (STY)	1825.85	0.845888	807	Neuroblast differentiation-associated protein AHNAK	yes	yes	0	0	1	1													1	1			1	1
Q00613	HSF1	353	372		x						x	x							GHTDTEGRPPSPPPTSTPEK	Phospho (STY)	2166.96	0.958291	763	Heat shock factor protein 1	yes	yes	0	0	1	1													2	2	2	1	2	2
Q9Y5K6	CD2AP	213	226			x									x	x			GIGFGDIFKEGSVK	Phospho (STY)	1532.73	0.72761	1682	CD2-associated protein	yes	yes	0	0	1	1
Q9Y5K6	CD2AP	213	228			x									x	x			GIGFGDIFKEGSVKLR	Phospho (STY)	1801.91	0.912785	1682	CD2-associated protein	yes	yes	0	0	1	2
Q00610	CLTC	390	400		x							x							GILRTPDTIRR	Phospho (STY)	1376.73	0.728948	762	Clathrin heavy chain 1	yes	yes	0	0	1	2																	1	1
Q8WWM7	ATXN2L	400	411			x										x			GINGGPSRMSPK	Phospho (STY)	1279.57	0.574421	1217	Ataxin-2-like protein	yes	yes	0	0	1	1
O75821	EIF3G	33	65			x									x				GIPLATGDTSPEPELLPGAPLPPPKEVINGNIK	Phospho (STY)	3410.77	0.773839	204	Eukaryotic translation initiation factor 3 subunit G	yes	yes	0	0	1	1															1
Q14766	LTBP1	319	333		x						x	x							GISGEQSTEGSFPLR	Phospho (STY)	1643.72	0.71923	887	Latent-transforming growth factor beta-binding protein 1	yes	yes	0	0	1	0													1	1		1	1	1	1
Q96MU7	YTHDC1	306	314		x	x					x	x		x	x	x			GISPIVFDR	Phospho (STY)	1082.52	0.516161	1311	YTH domain-containing protein 1	yes	yes	0	0	1	0													1	1	1	1	1	1	1
O76021	RSL1D1	351	373			x									x	x			GKAQVKATNESEDEIPQLVPIGK	Phospho (STY)	2530.27	0.267998	210	Ribosomal L1 domain-containing protein 1	yes	yes	0	0	1	2
P42858	HTT	1185	1201			x									x	x			GKEKEPGEQASVPLSPK	Phospho (STY)	1859.9	0.903008	556	Huntingtin	yes	yes	0	0	1	2
Q09666	AHNAK	5724	5744		x						x								GKGGVTGSPEASISGSKGDLK	Phospho (STY)	2010.96	0.962314	807	Neuroblast differentiation-associated protein AHNAK	yes	yes	0	0	1	2													1	1	1			1	1
Q9P206	KIAA1522	538	548	x			x												GLAGPPASPGK	Phospho (STY)	1030.48	0.484861	1541	Uncharacterized protein KIAA1522	yes	yes	0	0	1	0		1	1
O14686	KMT2D	4844	4870			x									x				GLEGKSPDTGPDWLKQFDAVLPGYTLK	Phospho (STY)	3011.47	0.468155	103	Histone-lysine N-methyltransferase 2D	yes	yes	0	0	1	2
Q13425	SNTB2	90	115		x						x								GLGPPSPPAPPRGPAGEAGASPPVRR	Phospho (STY)	2524.27	0.270004	840	Beta-2-syntrophin	yes	yes	0	0	1	2													1	1	1			2
Q13425	SNTB2	90	115			x										x			GLGPPSPPAPPRGPAGEAGASPPVRR	2 Phospho (STY)	2604.24	0.236335	840	Beta-2-syntrophin	yes	yes	0	0	2	2
Q9NQQ7	SLC35C2	332	344			x										x			GLGSSPDLELLLR	Phospho (STY)	1448.73	0.72761	1483	Solute carrier family 35 member C2	yes	yes	0	0	1	0															1			1
Q08945	SSRP1	429	455			x									x	x			GLKEGMNPSYDEYADSDEDQHDAYLER	Oxidation (M);Phospho (STY)	3242.27	0.265962	802	FACT complex subunit SSRP1	yes	yes	0	1	1	1
Q08945	SSRP1	429	455			x									x				GLKEGMNPSYDEYADSDEDQHDAYLER	Phospho (STY)	3226.27	0.271047	802	FACT complex subunit SSRP1	yes	yes	0	0	1	1
Q9BZ72	PITPNM2	299	312	x			x												GLKKQWSTSSKSSR	5 Phospho (STY)	1978.68	0.679455	1401	Membrane-associated phosphatidylinositol transfer protein 2	yes	yes	0	0	5	3		1	1												1
Q96TA1	FAM129B	655	685			x									x				GLLAQGLRPESPPPAGPLLNGAPAGESPQPK	Phospho (STY)	3095.58	0.580499	1341	Niban-like protein 1	yes	yes	0	0	1	1
P49736	MCM2	134	149		x						x		x						GLLYDSDEEDEERPAR	Phospho (STY)	1972.81	0.805145	599	DNA replication licensing factor MCM2	yes	yes	0	0	1	1													1		1			1	2
Q7Z6B7	SRGAP1	901	910		x						x	x							GLNNDSPERR	Phospho (STY)	1236.52	0.524828	1085	SLIT-ROBO Rho GTPase-activating protein 1	yes	yes	0	0	1	1													1	1		1	1
Q9UK58	CCNL1	319	344		x	x					x					x			GLNPDGTPALSTLGGFSPASKPSSPR	Phospho (STY)	2590.24	0.242846	1586	Cyclin-L1	yes	yes	0	0	1	1													1		1			1
Q9UK58	CCNL1	319	344			x										x			GLNPDGTPALSTLGGFSPASKPSSPR	2 Phospho (STY)	2670.21	0.209177	1586	Cyclin-L1	yes	yes	0	0	2	1															1
Q9UK58	CCNL1	319	347			x									x				GLNPDGTPALSTLGGFSPASKPSSPREVK	2 Phospho (STY)	3026.42	0.415147	1586	Cyclin-L1	yes	yes	0	0	2	2
Q6NXG1	ESRP1	231	243		x						x								GLPWQSSDQDIAR	Phospho (STY)	1551.67	0.671886	1032	Epithelial splicing regulatory protein 1	yes	yes	0	0	1	0													1		1		1
Q6PKG0	LARP1	544	561			x									x	x			GLSASLPDLDSENWIEVK	Phospho (STY)	2051.95	0.945267	1048	La-related protein 1	yes	yes	0	0	1	0
P49736	MCM2	20	30		x							x		x					GNDPLTSSPGR	Phospho (STY)	1179.49	0.492131	599	DNA replication licensing factor MCM2	yes	yes	0	0	1	0													1			1	1	1
P41227	NAA10	184	198		x						x								GNSPPSSGEACREEK	Phospho (STY)	1683.66	0.655978	544	N-alpha-acetyltransferase 10	yes	yes	0	0	1	1													1	1	1		1
Q13425	SNTB2	102	114	x			x												GPAGEAGASPPVR	Phospho (STY)	1244.56	0.555066	840	Beta-2-syntrophin	yes	yes	0	0	1	0		1	1		1
Q6P2E9	EDC4	696	726			x									x				GPGQVPTATSALSLELQEVEPLGLPQASPSR	Phospho (STY)	3208.6	0.601688	1039	Enhancer of mRNA-decapping protein 4	yes	yes	0	0	1	0
Q13573	SNW1	221	235		x						x	x							GPPSPPAPVMHSPSR	Phospho (STY)	1592.72	0.717062	851	SNW domain-containing protein 1	yes	yes	0	0	1	0													1	1	1	1	1	1
Q9NZM1	MYOF	168	180	x			x	x											GPVGTVSEAQLAR	Phospho (STY)	1363.65	0.649694	1534	Myoferlin	yes	yes	0	0	1	0		1	1	TRUE	1	1
P18206	VCL	342	352	x			x	x											GQGSSPVAMQK	Phospho (STY)	1168.49	0.494774	409	Vinculin	yes	yes	0	0	1	0		1	1		1	1
Q9NZI8	IGF2BP1	175	190			x									x	x			GQPRQGSPVAAGAPAK	Phospho (STY)	1570.76	0.761704	1531	Insulin-like growth factor 2 mRNA-binding protein 1	yes	yes	0	0	1	1
O43379	WDR62	30	43			x										x			GQSSPPPAPPICLR	Phospho (STY)	1555.72	0.721813	136	WD repeat-containing protein 62	yes	yes	0	0	1	0
Q86VR2	FAM134C	305	328			x									x	x			GQTPLTEGSEDLDGHSDPEESFAR	Phospho (STY)	2653.08	0.0817137	1099	Protein FAM134C	yes	yes	0	0	1	0
Q13242	SRSF9	201	209		x							x							GRDSPYQSR	Phospho (STY)	1144.47	0.466251	831	Serine/arginine-rich splicing factor 9	yes	yes	0	0	1	1																	1	1
Q9H246	C1orf21	110	121		x								x	x					GRDYCSEEEDIT	Phospho (STY)	1552.54	0.538883	1428	Uncharacterized protein C1orf21	yes	yes	0	0	1	1																			1
Q16513	PKN2	939	964		x	x					x				x	x			GREDVSNFDDEFTSEAPILTPPREPR	Phospho (STY)	3053.38	0.376773	932	Serine/threonine-protein kinase N2	yes	yes	0	0	1	2													1		2			2
O94874	UFL1	452	469		x						x								GRKDDDSDDESQSSHTGK	Phospho (STY)	2042.78	0.781449	216	E3 UFM1-protein ligase 1	yes	yes	0	0	1	2													1	1	1
Q9UKM9	RALY	132	141		x						x	x							GRLSPVPVPR	Phospho (STY)	1156.61	0.611793	1591	RNA-binding protein Raly	yes	yes	0	0	1	1													1	1	1		1	1
Q9NTI5	PDS5B	1376	1388		x						x	x							GRPSKTPSPSQPK	Phospho (STY)	1445.7	0.702793	1499	Sister chromatid cohesion protein PDS5 homolog B	yes	yes	0	0	1	2													1	1	1	1	1	1
Q9BUJ2	HNRNPUL1	192	223			x									x				GRSPQPPAEEDEDDFDDTLVAIDTYNCDLHFK	Phospho (STY)	3788.58	0.582545	1378	Heterogeneous nuclear ribonucleoprotein U-like protein 1	yes	yes	0	0	1	1
Q06210	GFPT1	252	271		x						x								GSCNLSRVDSTTCLFPVEEK	Phospho (STY)	2378.03	0.0283617	790	Glutamine--fructose-6-phosphate aminotransferase [isomerizing] 1	yes	yes	0	0	1	1														2	1
G9CGD6;Q6P9H4	CNKSR3	380	393		x								x						GSESPNSFLDQESR	Phospho (STY)	1631.65	0.646459	69	Connector enhancer of kinase suppressor of ras 3	yes	no	0	0	1	0																1			1
Q7Z6Z7	HUWE1	1902	1915		x	x					x	x	x		x				GSGTASDDEFENLR	Phospho (STY)	1576.6	0.60426	1087	E3 ubiquitin-protein ligase HUWE1	yes	yes	0	0	1	0													1	1	1	1	1	1	1
Q7Z6Z7	HUWE1	1902	1926			x									x	x			GSGTASDDEFENLRIKGPNAVQLVK	Phospho (STY)	2724.31	0.311988	1087	E3 ubiquitin-protein ligase HUWE1	yes	yes	0	0	1	2
P22735	TGM1	94	106	x				x											GSGVNAAGDGTIR	Phospho (STY)	1253.54	0.540144	441	Protein-glutamine gamma-glutamyltransferase K	yes	yes	0	0	1	0					1	1
Q96AY4	TTC28	2101	2111			x									x	x			GSISTPNSPVK	Phospho (STY)	1165.54	0.538019	1276	Tetratricopeptide repeat protein 28	yes	yes	0	0	1	0
P0DN79;P35520	CBS	31	51			x										x			GSPEDKEAKEPLWIRPDAPSR	Phospho (STY)	2457.17	0.168953	334	Cystathionine beta-synthase	yes	no	0	0	1	3
Q13242	SRSF9	210	221		x							x							GSPHYFSPFRPY	Phospho (STY)	1533.64	0.644215	831	Serine/arginine-rich splicing factor 9	yes	yes	0	0	1	1															1	1	1	1
Q07955	SRSF1	233	240		x							x							GSPRYSPR	Phospho (STY)	998.433	0.433494	796	Serine/arginine-rich splicing factor 1	yes	yes	0	0	1	1													1			1	1	1
Q07955	SRSF1	233	243		x									x					GSPRYSPRHSR	2 Phospho (STY)	1458.59	0.591876	796	Serine/arginine-rich splicing factor 1	yes	yes	0	0	2	2
Q07955	SRSF1	233	245		x									x					GSPRYSPRHSRSR	3 Phospho (STY)	1781.69	0.691345	796	Serine/arginine-rich splicing factor 1	yes	yes	0	0	3	3
Q86UX6	STK32C	9	23			x									x				GSSAAASPGSPPPGR	Phospho (STY)	1374.59	0.592908	1095	Serine/threonine-protein kinase 32C	yes	yes	0	0	1	0
Q13112	CHAF1B	408	423		x							x							GSSPGPRPVEGTPASR	Phospho (STY)	1630.75	0.746448	825	Chromatin assembly factor 1 subunit B	yes	yes	0	0	1	1														1		1	1	1
P24928	POLR2A	1937	1970			x									x				GSTYSPTSPGYSPTSPTYSLTSPAISPDDSDEEN	Phospho (STY)	3586.47	0.467224	450	DNA-directed RNA polymerase II subunit RPB1	yes	yes	0	0	1	0
Q16637	SMN1	24	41			x									x				GTGQSDDSDIWDDTALIK	Phospho (STY)	2015.84	0.836111	940	Survival motor neuron protein	yes	yes	0	0	1	0
Q16637	SMN1	24	45			x									x				GTGQSDDSDIWDDTALIKAYDK	Phospho (STY)	2493.06	0.0584591	940	Survival motor neuron protein	yes	yes	0	0	1	1
Q16637	SMN1	24	51			x									x				GTGQSDDSDIWDDTALIKAYDKAVASFK	Phospho (STY)	3096.4	0.396506	940	Survival motor neuron protein	yes	yes	0	0	1	2
Q14683	SMC1A	945	968		x						x								GTMDDISQEEGSSQGEDSVSGSQR	Phospho (STY)	2564.98	0.981013	882	Structural maintenance of chromosomes protein 1A	yes	yes	0	0	1	0													1	1	1
P53611	RABGGTB	2	22			x									x	x			GTPQKDVIIKSDAPDTLLLEK	Acetyl (Protein N-term);Phospho (STY)	2402.23	0.234573	641	Geranylgeranyl transferase type-2 subunit beta	yes	yes	1	0	1	2
Q9P265	DIP2B	199	212	x			x												GTSGSLADVFANTR	Phospho (STY)	1474.65	0.645337	1543	Disco-interacting protein 2 homolog B	yes	yes	0	0	1	0		1	1
Q9UM54	MYO6	404	412	x				x											GTVIKVPLK	Phospho (STY)	1033.59	0.593683	1608	Unconventional myosin-VI	yes	yes	0	0	1	1					1	1
Q9P2G1	ANKIB1	731	743		x						x	x							GVAPADSPEAPRR	Phospho (STY)	1401.64	0.640192	1547	Ankyrin repeat and IBR domain-containing protein 1	yes	yes	0	0	1	1					1								1	1	1	1	1
Q9C0B5	ZDHHC5	618	633			x											x	x	GVGSPEPGPTAPYLGR	Phospho (STY)	1633.75	0.750137	1408	Palmitoyltransferase ZDHHC5	yes	yes	0	0	1	0							1
Q9NQ84	GPRC5C	321	329	x			x												GVGYETILK	Phospho (STY)	1058.5	0.504928	1481	G-protein coupled receptor family C group 5 member C	yes	yes	0	0	1	0		1	1
O43520	ATP8B1	1216	1225		x								x						GYADLISSGR	Phospho (STY)	1117.48	0.480504	141	Phospholipid-transporting ATPase IC	yes	yes	0	0	1	0																			1
Q15149	PLEC	4610	4627		x						x								GYYSPYSVSGSGSTAGSR	Phospho (STY)	1861.75	0.751987	906	Plectin	yes	yes	0	0	1	0													1	1	1			1
Q69YN4	KIAA1429	161	180			x										x			HADGEKEDQFNGSPPRPQPR	Phospho (STY)	2341.02	0.0236857	1018	Protein virilizer homolog	yes	yes	0	0	1	2
P13051	UNG	20	49			x									x	x			HAPSPEPAVQGTGVAGVPEESGDAAAIPAK	Phospho (STY)	2889.35	0.354581	362	Uracil-DNA glycosylase	yes	yes	0	0	1	0
Q9NPI6	DCP1A	306	337			x									x	x			HAPTYTIPLSPVLSPTLPAEAPTAQVPPSLPR	Phospho (STY)	3397.77	0.768694	1476	mRNA-decapping enzyme 1A	yes	yes	0	0	1	0
Q9NPI6	DCP1A	306	337			x									x				HAPTYTIPLSPVLSPTLPAEAPTAQVPPSLPR	2 Phospho (STY)	3477.74	0.735024	1476	mRNA-decapping enzyme 1A	yes	yes	0	0	2	0
Q9UQ35	SRRM2	433	451		x						x								HASSSPESPKPAPAPGSHR	Phospho (STY)	1975.89	0.890152	1632	Serine/arginine repetitive matrix protein 2	yes	yes	0	0	1	1													1	1
Q5T4S7	UBR4	1758	1769		x						x	x							HASTSSPADKAK	Phospho (STY)	1278.56	0.560545	989	E3 ubiquitin-protein ligase UBR4	yes	yes	0	0	1	1													1	1	1	1		1
Q8TD19	NEK9	10	39			x									x				HCDSINSDFGSESGGCGDSSPGPSASQGPR	Phospho (STY)	3088.16	0.156034	1194	Serine/threonine-protein kinase Nek9	yes	yes	0	0	1	0
O95671	ASMTL	226	251			x									x	x			HDSIPAADTFEDLSDVEGGGSEPTQR	Phospho (STY)	2809.17	0.171591	235	N-acetylserotonin O-methyltransferase-like protein	yes	yes	0	0	1	0
P51608	MECP2	43	82			x									x				HEPVQPSAHHSAEPAEAGKAETSEGSGSAPAVPEASASPK	Phospho (STY)	3968.78	0.781396	625	Methyl-CpG-binding protein 2	yes	yes	0	0	1	1
P18669	PGAM1	11	21		x						x	x							HGESAWNLENR	Phospho (STY)	1391.56	0.561942	413	Phosphoglycerate mutase 1	yes	yes	0	0	1	0													1	1	1	1	1
Q9Y5K6	CD2AP	75	84			x											x		HGNVASLVQR	Phospho (STY)	1159.55	0.549921	1682	CD2-associated protein	yes	yes	0	0	1	0
P29353	SHC1	137	146	x			x												HGSFVNKPTR	Phospho (STY)	1221.57	0.565571	483	SHC-transforming protein 1	yes	yes	0	0	1	1		1	1		1
Q9NV72	ZNF701	522	531	x				x											HHRLHTGKKS	Phospho (STY)	1279.63	0.629902	1503	Zinc finger protein 701	yes	yes	0	0	1	3					1	1
Q9Y2X3	NOP58	495	517		x						x	x							HIKEEPLSEEEPCTSTAIASPEK	Phospho (STY)	2661.19	0.188093	1652	Nucleolar protein 58	yes	yes	0	0	1	1														1	1	1		1
Q9Y2X3	NOP58	495	518		x						x								HIKEEPLSEEEPCTSTAIASPEKK	Phospho (STY)	2789.28	0.283056	1652	Nucleolar protein 58	yes	yes	0	0	1	2														1	1			1
Q8NBP7	PCSK9	683	692		x						x	x		x					HLAQASQELQ	Phospho (STY)	1203.53	0.528517	1165	Proprotein convertase subtilisin/kexin type 9	yes	yes	0	0	1	0													1	1	1	1	1	1
Q96T37	RBM15	652	663		x							x							HLDRSPESDRPR	Phospho (STY)	1543.69	0.689268	1338	Putative RNA-binding protein 15	yes	yes	0	0	1	2													1				1	1
Q9NYV4	CDK12	664	689			x									x				HLLTDLPLPPELPGGDLSPPDSPEPK	Phospho (STY)	2810.38	0.377943	1526	Cyclin-dependent kinase 12	yes	yes	0	0	1	0															1
Q9NYV4	CDK12	664	689			x									x	x			HLLTDLPLPPELPGGDLSPPDSPEPK	2 Phospho (STY)	2890.34	0.344273	1526	Cyclin-dependent kinase 12	yes	yes	0	0	2	0
Q9Y4B6	VPRBP	997	1013			x									x	x			HLPSPPTLDSIITEYLR	Phospho (STY)	2031.01	0.00780788	1670	Protein VPRBP	yes	yes	0	0	1	0
Q9Y4B6	VPRBP	997	1018			x									x	x			HLPSPPTLDSIITEYLREQHAR	Phospho (STY)	2652.31	0.306115	1670	Protein VPRBP	yes	yes	0	0	1	1
O75569	PRKRA	6	25			x									x	x			HRAEAPPLEREDSGTFSLGK	Phospho (STY)	2276.06	0.0586742	195	Interferon-inducible double-stranded RNA-dependent protein kinase activator A	yes	yes	0	0	1	2
Q8IYB3	SRRM1	399	422			x									x	x			HRPSPPATPPPKTRHSPTPQQSNR	3 Phospho (STY)	2910.28	0.284103	1129	Serine/arginine repetitive matrix protein 1	yes	yes	0	0	3	3
Q9UQ35	SRRM2	889	898		x						x								HSCSGSSPPR	Phospho (STY)	1150.42	0.422671	1632	Serine/arginine repetitive matrix protein 2	yes	yes	0	0	1	0													1	1	1		1
Q9UQ35	SRRM2	889	900		x						x	x							HSCSGSSPPRVK	Phospho (STY)	1377.59	0.586048	1632	Serine/arginine repetitive matrix protein 2	yes	yes	0	0	1	1													1	1	1	1	1	1
P62995	TRA2B	94	104		x						x	x		x					HSHSHSPMSTR	Phospho (STY)	1342.52	0.523782	727	Transformer-2 protein homolog beta	yes	yes	0	0	1	0													1	1	1	1	1	2
Q92922	SMARCC1	327	340			x									x				HSPSPPPPTPTESR	2 Phospho (STY)	1645.65	0.653867	1264	SWI/SNF complex subunit SMARCC1	yes	yes	0	0	2	0
Q5VZ89	DENND4C	964	997			x									x				HSQPSPEPHSPTEPPAWGSSIVKVPSGIFDVNSR	Phospho (STY)	3702.75	0.746789	1006	DENN domain-containing protein 4C	yes	yes	0	0	1	1
Q9NYV4	CDK12	381	401			x									x	x			HSSISPVRLPLNSSLGAELSR	2 Phospho (STY)	2379.13	0.134889	1526	Cyclin-dependent kinase 12	yes	yes	0	0	2	1
Q9Y5S2	CDC42BPB	1676	1696	x			x												HSTPSNSSNPSGPPSPNSPHR	Phospho (STY)	2219.93	0.934536	1683	Serine/threonine-protein kinase MRCK beta	yes	yes	0	0	1	0		1	1		1								1
Q8WUH2	TGFBRAP1	848	860		x						x								HTNPSSSSPGTRT	Phospho (STY)	1407.58	0.577986	1203	Transforming growth factor-beta receptor-associated protein 1	yes	yes	0	0	1	1													1		1
Q9UHD8	SEPT9	77	87			x									x	x			HVDSLSQRSPK	Phospho (STY)	1332.62	0.618729	1573	Septin-9	yes	yes	0	0	1	1
Q13443	ADAM9	756	772			x									x	x			HVSPVTPPREVPIYANR	Phospho (STY)	2011	0.0040599	845	Disintegrin and metalloproteinase domain-containing protein 9	yes	yes	0	0	1	1
Q13443	ADAM9	756	772			x									x				HVSPVTPPREVPIYANR	2 Phospho (STY)	2090.97	0.97039	845	Disintegrin and metalloproteinase domain-containing protein 9	yes	yes	0	0	2	1
Q5T4S7	UBR4	2713	2721		x	x					x	x	x		x	x			HVTLPSSPR	Phospho (STY)	1072.51	0.506659	989	E3 ubiquitin-protein ligase UBR4	yes	yes	0	0	1	0													1	1	1	1	1	1	1
Q15758	SLC1A5	523	541			x									x	x			HYRGPAGDATVASEKESVM	Oxidation (M);Phospho (STY)	2099.9	0.898334	926	Neutral amino acid transporter B(0)	yes	yes	0	1	1	2							1
Q99961	SH3GL1	283	290			x											x	x	IAASSSFR	Phospho (STY)	917.401	0.400797	1357	Endophilin-A2	yes	yes	0	0	1	0			1
Q92769	HDAC2	415	433		x	x					x	x	x	x	x	x			IACDEEFSDSEDEGEGGRR	Phospho (STY)	2236.82	0.8216	1253	Histone deacetylase 2	yes	yes	0	0	1	1													2	2	2	1	2	2	1
Q92769	HDAC2	415	433		x	x							x		x		x	x	IACDEEFSDSEDEGEGGRR	2 Phospho (STY)	2316.79	0.78793	1253	Histone deacetylase 2	yes	yes	0	0	2	1																			1
Q92769	HDAC2	415	439			x									x	x			IACDEEFSDSEDEGEGGRRNVADHK	2 Phospho (STY)	2981.12	0.117203	1253	Histone deacetylase 2	yes	yes	0	0	2	2
Q92769	HDAC2	415	440			x										x			IACDEEFSDSEDEGEGGRRNVADHKK	2 Phospho (STY)	3109.21	0.212166	1253	Histone deacetylase 2	yes	yes	0	0	2	3
Q13547	HDAC1	414	432		x	x					x				x	x			IACEEEFSDSEEEGEGGRK	Phospho (STY)	2236.85	0.846752	850	Histone deacetylase 1	yes	yes	0	0	1	1													2		1
Q13547	HDAC1	414	432			x										x			IACEEEFSDSEEEGEGGRK	2 Phospho (STY)	2316.81	0.813082	850	Histone deacetylase 1	yes	yes	0	0	2	1
Q13547	HDAC1	414	438		x	x					x	x			x				IACEEEFSDSEEEGEGGRKNSSNFK	Phospho (STY)	2914.16	0.16004	850	Histone deacetylase 1	yes	yes	0	0	1	2													1	1	2		1	1	1
Q13547	HDAC1	414	438			x									x	x			IACEEEFSDSEEEGEGGRKNSSNFK	2 Phospho (STY)	2994.13	0.126371	850	Histone deacetylase 1	yes	yes	0	0	2	2
Q13547	HDAC1	414	439		x						x	x							IACEEEFSDSEEEGEGGRKNSSNFKK	Phospho (STY)	3042.26	0.255003	850	Histone deacetylase 1	yes	yes	0	0	1	3													1	1	1	1	1	1
Q13547	HDAC1	414	439			x									x	x	x		IACEEEFSDSEEEGEGGRKNSSNFKK	2 Phospho (STY)	3122.22	0.221334	850	Histone deacetylase 1	yes	yes	0	0	2	3
Q86YR5	GPSM1	537	561			x									x				IAQPSMTASPQTEEFFDLIASSQSR	Oxidation (M);Phospho (STY)	2836.26	0.262655	1113	G-protein-signaling modulator 1	yes	yes	0	1	1	0
P09884	POLA1	207	213			x										x			IASPVSR	Phospho (STY)	808.384	0.384418	330	DNA polymerase alpha catalytic subunit	yes	yes	0	0	1	0
P09884	POLA1	207	225			x									x	x			IASPVSRKEPPLTPVPLKR	Phospho (STY)	2164.21	0.213324	330	DNA polymerase alpha catalytic subunit	yes	yes	0	0	1	3
Q14103	HNRNPD	68	85			x									x				IDASKNEEDEGHSNSSPR	Phospho (STY)	2050.82	0.82292	867	Heterogeneous nuclear ribonucleoprotein D0	yes	yes	0	0	1	1													1
Q9Y2W1	THRAP3	679	687		x	x					x	x			x	x			IDISPSTFR	Phospho (STY)	1114.51	0.50599	1651	Thyroid hormone receptor-associated protein 3	yes	yes	0	0	1	0													1	1	1	1	1	1
Q9Y2W1	THRAP3	679	688		x	x					x	x			x	x			IDISPSTFRK	Phospho (STY)	1242.6	0.600953	1651	Thyroid hormone receptor-associated protein 3	yes	yes	0	0	1	1													1	1	1	1	1	1
Q9NYF8	BCLAF1	655	663		x	x					x	x	x	x	x	x			IDISPSTLR	Phospho (STY)	1080.52	0.52164	1521	Bcl-2-associated transcription factor 1	yes	yes	0	0	1	0													1	1	1	1	1	1	1
Q9NYF8	BCLAF1	655	664		x	x					x	x				x			IDISPSTLRK	Phospho (STY)	1208.62	0.616603	1521	Bcl-2-associated transcription factor 1	yes	yes	0	0	1	1													1		1	1	2	2
Q96CC6	RHBDF1	388	394	x				x											IDSFVKR	Phospho (STY)	943.453	0.452832	1280	Inactive rhomboid protein 1	yes	yes	0	0	1	1					1	1
P08238;Q58FF8	HSP90AB1;HSP90AB2P	250	263	x		x			x								x	x	IEDVGSDEEDDSGK	Phospho (STY)	1573.57	0.566872	315;970	Heat shock protein HSP 90-beta;Putative heat shock protein HSP 90-beta 2	no	no	0	0	1	0							1	1	1
P08238;Q58FF8	HSP90AB1;HSP90AB2P	250	265			x									x	x			IEDVGSDEEDDSGKDK	Phospho (STY)	1816.69	0.688778	315;970	Heat shock protein HSP 90-beta;Putative heat shock protein HSP 90-beta 2	no	no	0	0	1	1	1
P08238;Q58FF8	HSP90AB1;HSP90AB2P	250	266	x	x	x			x		x	x	x		x	x			IEDVGSDEEDDSGKDKK	Phospho (STY)	1944.78	0.783741	315;970	Heat shock protein HSP 90-beta;Putative heat shock protein HSP 90-beta 2	no	no	0	0	1	2							1	1					1	1	1	1	1	1
P08238;Q58FF8	HSP90AB1;HSP90AB2P	250	267			x									x	x			IEDVGSDEEDDSGKDKKK	Phospho (STY)	2072.88	0.878704	315;970	Heat shock protein HSP 90-beta;Putative heat shock protein HSP 90-beta 2	no	no	0	0	1	3															1
Q5VVJ2	MYSM1	214	239			x									x				IEKLSDDEEVDITDEVDELSSQTPQK	Phospho (STY)	3041.35	0.348947	1002	Histone H2A deubiquitinase MYSM1	yes	yes	0	0	1	1
Q8WUM9	SLC20A1	258	274			x									x	x			IEREIKCSPSESPLMEK	Oxidation (M);Phospho (STY)	2127.96	0.958157	1205	Sodium-dependent phosphate transporter 1	yes	yes	0	1	1	2
Q92598	HSPH1	807	814	x	x	x		x				x				x			IESPKLER	Phospho (STY)	1050.51	0.511076	1242	Heat shock protein 105 kDa	yes	yes	0	0	1	1					1	1									1	1	1	1
Q92598	HSPH1	807	823			x									x	x			IESPKLERTPNGPNIDK	Phospho (STY)	1986.98	0.97757	1242	Heat shock protein 105 kDa	yes	yes	0	0	1	2
P09874	PARP1	356	394			x										x			IFPPETSASVAATPPPSTASAPAAVNSSASADKPLSNMK	Oxidation (M);Phospho (STY)	3862.83	0.833615	329	Poly [ADP-ribose] polymerase 1	yes	yes	0	1	1	1
P06493;Q00526;P24941	CDK1;CDK3;CDK2	10	20		x	x					x	x	x		x	x			IGEGTYGVVYK	Phospho (STY)	1264.57	0.57407	293;451	Cyclin-dependent kinase 1;Cyclin-dependent kinase 3;Cyclin-dependent kinase 2	no	no	0	0	1	0													1	1	1	1	1	1
P24941	CDK2	10	22			x										x			IGEGTYGVVYKAR	Phospho (STY)	1491.71	0.712295	451	Cyclin-dependent kinase 2	yes	yes	0	0	1	1
P06493	CDK1	10	22			x									x	x			IGEGTYGVVYKGR	Phospho (STY)	1477.7	0.696644	293	Cyclin-dependent kinase 1	yes	yes	0	0	1	1													1			1
P06493	CDK1	10	22			x									x	x			IGEGTYGVVYKGR	2 Phospho (STY)	1557.66	0.662975	293	Cyclin-dependent kinase 1	yes	yes	0	0	2	1																			1
P23396	RPS3	198	227			x									x	x			IGPKKPLPDHVSIVEPKDEILPTTPISEQK	Phospho (STY)	3384.79	0.794574	443	40S ribosomal protein S3	yes	yes	0	0	1	3															2			2
P30050	RPL12	32	40		x						x	x							IGPLGLSPK	Phospho (STY)	960.505	0.504534	489	60S ribosomal protein L12	yes	yes	0	0	1	0													1	1	1	1	1	1
P27708	CAD	1855	1871		x	x					x	x			x	x			IHRASDPGLPAEEPKEK	Phospho (STY)	1952.94	0.935706	479	CAD protein;Glutamine-dependent carbamoyl-phosphate synthase;Aspartate carbamoyltransferase;Dihydroorotase	yes	yes	0	0	1	2													3	2	3	2	3	2
Q5VT52	RPRD2	756	780		x	x					x					x			IISPGSSTPSSTRSPPPGRDESYPR	Phospho (STY)	2707.26	0.260287	997	Regulation of nuclear pre-mRNA domain-containing protein 2	yes	yes	0	0	1	2													1	1	1
O76021	RSL1D1	434	448			x										x			IKEEAVKEKSPSLGK	Phospho (STY)	1721.9	0.896467	210	Ribosomal L1 domain-containing protein 1	yes	yes	0	0	1	3
Q9NVU0	POLR3E	497	529			x									x	x			IKEEPVSEEGEEDEEQEAEEEPMDTSPSGLHSK	Oxidation (M);Phospho (STY)	3795.54	0.53538	1509	DNA-directed RNA polymerase III subunit RPC5	yes	yes	0	1	1	1
Q9NVU0	POLR3E	497	529			x									x	x			IKEEPVSEEGEEDEEQEAEEEPMDTSPSGLHSK	Phospho (STY)	3779.54	0.540465	1509	DNA-directed RNA polymerase III subunit RPC5	yes	yes	0	0	1	1
Q92598	HSPH1	789	811			x										x			IKELNNTCEPVVTQPKPKIESPK	Phospho (STY)	2728.39	0.387068	1242	Heat shock protein 105 kDa	yes	yes	0	0	1	3
P11388	TOP2A	1239	1261		x	x					x				x	x	x		IKNENTEGSPQEDGVELEGLKQR	Phospho (STY)	2649.23	0.228318	353	DNA topoisomerase 2-alpha	yes	yes	0	0	1	2													1		1
Q15019	SEPT2	199	229			x									x	x			ILDEIEEHNIKIYHLPDAESDEDEDFKEQTR	Phospho (STY)	3849.73	0.725839	898	Septin-2	yes	yes	0	0	1	2															3			1
P46060	RANGAP1	414	445			x									x	x			ILDPNTGEPAPVLSSPPPADVSTFLAFPSPEK	Phospho (STY)	3369.64	0.642156	565	Ran GTPase-activating protein 1	yes	yes	0	0	1	0
P46060	RANGAP1	414	445			x									x				ILDPNTGEPAPVLSSPPPADVSTFLAFPSPEK	2 Phospho (STY)	3449.61	0.608486	565	Ran GTPase-activating protein 1	yes	yes	0	0	2	0
Q14004	CDK13	1242	1253			x										x			ILELTPEPDRPR	Phospho (STY)	1514.75	0.749408	866	Cyclin-dependent kinase 13	yes	yes	0	0	1	1
Q92785	DPF2	157	180			x									x	x			ILEPDDFLDDLDDEDYEEDTPKRR	Phospho (STY)	3032.28	0.281201	1254	Zinc finger protein ubi-d4	yes	yes	0	0	1	2
P29374	ARID4A	859	868		x						x	x							ILGQSSPEKK	Phospho (STY)	1165.57	0.574404	484	AT-rich interactive domain-containing protein 4A	yes	yes	0	0	1	1													1	1	1	1	1	1
P36578	RPL4	292	300		x	x					x	x			x	x	x	x	ILKSPEIQR	Phospho (STY)	1162.61	0.611124	527	60S ribosomal protein L4	yes	yes	0	0	1	1														1	1	1	1	1	1
Q9UKN8	GTF3C4	606	633			x										x			ILLVDSPGMGNADDEQQEEGTSSKQVVK	Phospho (STY)	3053.39	0.39004	1592	General transcription factor 3C polypeptide 4	yes	yes	0	0	1	1
Q9UKN8	GTF3C4	606	639			x										x			ILLVDSPGMGNADDEQQEEGTSSKQVVKQGLQER	Oxidation (M);Phospho (STY)	3780.75	0.751342	1592	General transcription factor 3C polypeptide 4	yes	yes	0	1	1	2
Q8NE71	ABCF1	161	176			x									x				INKAVSEEQQPALKGK	Phospho (STY)	1818.92	0.924078	1176	ATP-binding cassette sub-family F member 1	yes	yes	0	0	1	2
P04049	RAF1	616	627			x										x			INRSASEPSLHR	Phospho (STY)	1445.68	0.67764	263	RAF proto-oncogene serine/threonine-protein kinase	yes	yes	0	0	1	1
O60841	EIF5B	180	197		x								x	x					INSSGESGDESDEFLQSR	Phospho (STY)	2035.8	0.800788	172	Eukaryotic translation initiation factor 5B	yes	yes	0	0	1	0																			2
P49841	GSK3B	384	420			x									x				IQAAASTPTNATAASDANTGDRGQTNNAASASASNST	Phospho (STY)	3544.53	0.529933	604	Glycogen synthase kinase-3 beta	yes	yes	0	0	1	1
P49674	CSNK1E	356	365			x									x	x			IQPAGNTSPR	Phospho (STY)	1119.51	0.507387	598	Casein kinase I isoform epsilon	yes	yes	0	0	1	0
P62750	RPL23A	40	47		x							x							IRTSPTFR	Phospho (STY)	1056.51	0.511744	707	60S ribosomal protein L23a	yes	yes	0	0	1	1																1	1	1
Q13547	HDAC1	405	413		x						x	x							ISICSSDKR	Phospho (STY)	1144.49	0.494774	850	Histone deacetylase 1	yes	yes	0	0	1	1														1	1	1	1	1
Q5BKZ1	ZNF326	265	273			x										x			ISLSKSPTK	Phospho (STY)	1039.53	0.531477	971	DBIRD complex subunit ZNF326	yes	yes	0	0	1	1
Q5HYJ3	FAM76B	189	202		x						x								ISNLSPEEEQGLWK	Phospho (STY)	1708.77	0.770932	976	Protein FAM76B	yes	yes	0	0	1	0													1	1	1
Q8NDX5	PHC3	257	278		x						x								ISQRDPSPESNKKGESPSLESR	Phospho (STY)	2507.17	0.165324	1173	Polyhomeotic-like protein 3	yes	yes	0	0	1	3														1	1			1
Q96QT4	TRPM7	1499	1514			x										x			ISRRPSTEDTHEVDSK	Phospho (STY)	1935.87	0.868748	1325	Transient receptor potential cation channel subfamily M member 7	yes	yes	0	0	1	2													1
P31949	S100A11	4	12	x			x												ISSPTETER	Phospho (STY)	1098.46	0.459434	503	Protein S100-A11;Protein S100-A11, N-terminally processed	yes	yes	0	0	1	0		1	1		1
P63092;Q5JWF2	GNAS	348	356		x							x	x						ISTASGDGR	Phospho (STY)	942.381	0.38079	728	Guanine nucleotide-binding protein G(s) subunit alpha isoforms short;Guanine nucleotide-binding protein G(s) subunit alpha isoforms XLas	yes	no	0	0	1	0																1	1		1
P63092;Q5JWF2	GNAS	348	373		x						x								ISTASGDGRHYCYPHFTCAVDTENIR	Phospho (STY)	3106.31	0.306268	728	Guanine nucleotide-binding protein G(s) subunit alpha isoforms short;Guanine nucleotide-binding protein G(s) subunit alpha isoforms XLas	yes	no	0	0	1	1													1		1
Q92922	SMARCC1	300	314		x	x						x				x			ISTKNEEPVRSPERR	Phospho (STY)	1876.92	0.915639	1264	SWI/SNF complex subunit SMARCC1	yes	yes	0	0	1	3																	2	1
Q58A45	PAN3	349	358			x										x			ITPHTSPAPR	Phospho (STY)	1155.54	0.543773	969	PAB-dependent poly(A)-specific ribonuclease subunit PAN3	yes	yes	0	0	1	0
P35658	NUP214	669	682		x	x						x			x	x			ITPPAAKPGSPQAK	Phospho (STY)	1441.73	0.73303	522	Nuclear pore complex protein Nup214	yes	yes	0	0	1	1																1	1
Q9Y6G9	DYNC1LI1	502	523			x									x	x			ITRKPVTVSPTTPTSPTEGEAS	Phospho (STY)	2335.13	0.130836	1690	Cytoplasmic dynein 1 light intermediate chain 1	yes	yes	0	0	1	2															1
Q9Y6G9	DYNC1LI1	502	523			x									x	x	x		ITRKPVTVSPTTPTSPTEGEAS	2 Phospho (STY)	2415.1	0.0971665	1690	Cytoplasmic dynein 1 light intermediate chain 1	yes	yes	0	0	2	2
Q9Y6G9	DYNC1LI1	502	523			x									x				ITRKPVTVSPTTPTSPTEGEAS	3 Phospho (STY)	2495.06	0.063497	1690	Cytoplasmic dynein 1 light intermediate chain 1	yes	yes	0	0	3	2
Q9NYF8	BCLAF1	488	504		x						x	x							ITVKKETQSPEQVKSEK	Phospho (STY)	2038.03	0.0347509	1521	Bcl-2-associated transcription factor 1	yes	yes	0	0	1	3													2	1	2	1	2	2
Q96L92	SNX27	46	58		x						x	x							IVKSESGYGFNVR	Phospho (STY)	1534.72	0.718108	1308	Sorting nexin-27	yes	yes	0	0	1	1													1	1	1	1	1	1
Q15019	SEPT2	210	229		x	x					x	x			x	x			IYHLPDAESDEDEDFKEQTR	Phospho (STY)	2516.04	0.038058	898	Septin-2	yes	yes	0	0	1	1	2												2	2	2	1	1	2
Q15019	SEPT2	210	232			x									x	x			IYHLPDAESDEDEDFKEQTRLLK	Phospho (STY)	2870.3	0.301149	898	Septin-2	yes	yes	0	0	1	2
Q9Y463;Q13627	DYRK1B;DYRK1A	270	277	x	x		x	x			x	x	x						IYQYIQSR	Phospho (STY)	1149.52	0.521975	860	Dual specificity tyrosine-phosphorylation-regulated kinase 1B;Dual specificity tyrosine-phosphorylation-regulated kinase 1A	yes	no	0	0	1	0		1	1		1	1								1	1	1	1
Q8WVC0	LEO1	605	621		x						x								IYSSDSDEGSEEDKAQR	Phospho (STY)	1994.77	0.774239	1207	RNA polymerase-associated protein LEO1	yes	yes	0	0	1	1													1		1			1
Q13427	PPIG	681	691		x	x					x	x			x	x			KADRDQSPFSK	Phospho (STY)	1357.6	0.602744	841	Peptidyl-prolyl cis-trans isomerase G	yes	yes	0	0	1	2													1	1	1		1	1
Q13427	PPIG	681	693			x										x			KADRDQSPFSKIK	Phospho (STY)	1598.78	0.781771	841	Peptidyl-prolyl cis-trans isomerase G	yes	yes	0	0	1	3
P83916	CBX1	86	101		x						x	x							KADSDSEDKGEESKPK	Phospho (STY)	1828.77	0.772782	751	Chromobox protein homolog 1	yes	yes	0	0	1	3													1	2	2	1	2	1
P25440	BRD2	282	309		x						x								KADTTTPTPTAILAPGSPASPPGSLEPK	Phospho (STY)	2781.38	0.383756	458	Bromodomain-containing protein 2	yes	yes	0	0	1	1													1	1	1
O43633	CHMP2A	197	215			x									x	x			KAEAAASALADADADLEER	Phospho (STY)	1995.88	0.878644	145	Charged multivesicular body protein 2a	yes	yes	0	0	1	1
O43633	CHMP2A	197	217			x									x	x			KAEAAASALADADADLEERLK	Phospho (STY)	2237.06	0.0576712	145	Charged multivesicular body protein 2a	yes	yes	0	0	1	2
O43633	CHMP2A	197	220			x										x			KAEAAASALADADADLEERLKNLR	Phospho (STY)	2620.29	0.285774	145	Charged multivesicular body protein 2a	yes	yes	0	0	1	3
Q9H0D6	XRN2	495	510		x						x								KAEDSDSEPEPEDNVR	Phospho (STY)	1895.74	0.74221	1417	5'-3' exoribonuclease 2	yes	yes	0	0	1	1													1	1	1			1
Q9H0D6	XRN2	495	510		x								x						KAEDSDSEPEPEDNVR	2 Phospho (STY)	1975.71	0.708541	1417	5'-3' exoribonuclease 2	yes	yes	0	0	2	1																			1
Q9NYF8	BCLAF1	168	182		x	x					x	x			x	x			KAEGEPQEESPLKSK	Phospho (STY)	1735.8	0.80296	1521	Bcl-2-associated transcription factor 1	yes	yes	0	0	1	2	1												2	2	2	2	2	2	1
Q8NE71	ABCF1	223	245			x									x	x			KAEQGSEEEGEGEEEEEEGGESK	Phospho (STY)	2560.95	0.945005	1176	ATP-binding cassette sub-family F member 1	yes	yes	0	0	1	1
Q8NE71	ABCF1	223	255			x									x	x			KAEQGSEEEGEGEEEEEEGGESKADDPYAHLSK	Phospho (STY)	3658.46	0.459178	1176	ATP-binding cassette sub-family F member 1	yes	yes	0	0	1	2
Q8NE71	ABCF1	223	256			x									x	x			KAEQGSEEEGEGEEEEEEGGESKADDPYAHLSKK	Phospho (STY)	3786.55	0.554141	1176	ATP-binding cassette sub-family F member 1	yes	yes	0	0	1	3
P16403	HIST1H1C	27	46			x									x	x			KAGGTPRKASGPPVSELITK	Phospho (STY)	2073.1	0.0983542	389	Histone H1.2	yes	yes	0	0	1	3
Q9UNS1	TIMELESS	1144	1166			x									x	x			KAGLASPEEEDAVGKEPLKAAPK	Phospho (STY)	2414.21	0.209421	1622	Protein timeless homolog	yes	yes	0	0	1	3
O60832	DKC1	505	514			x										x			KAKEVELVSE	Phospho (STY)	1210.58	0.584634	171	H/ACA ribonucleoprotein complex subunit 4	yes	yes	0	0	1	2
P53396	ACLY	469	483			x									x	x			KAKPAMPQDSVPSPR	Oxidation (M);Phospho (STY)	1703.81	0.806606	640	ATP-citrate synthase	yes	yes	0	1	1	2	2
P53396	ACLY	469	483			x									x	x			KAKPAMPQDSVPSPR	Phospho (STY)	1687.81	0.811691	640	ATP-citrate synthase	yes	yes	0	0	1	2	2
P10412	HIST1H1E	183	190		x							x							KAPKSPAK	Phospho (STY)	905.474	0.473568	338	Histone H1.4	yes	yes	0	0	1	2																1	1	1
P10412	HIST1H1E	183	192		x						x	x							KAPKSPAKAK	Phospho (STY)	1104.61	0.605645	338	Histone H1.4	yes	yes	0	0	1	3													1	1		1	2	1
Q6Q759	SPAG17	171	179		x							x							KAPSAKPAK	Phospho (STY)	976.511	0.510682	1049	Sperm-associated antigen 17	yes	yes	0	0	1	2																1	1	1
Q7Z4V5	HDGFRP2	227	252		x								x	x					KAPSASDSDSKADSDGAKPEPVAMAR	2 Phospho (STY)	2747.15	0.151069	1082	Hepatoma-derived growth factor-related protein 2	yes	yes	0	0	2	3																			1
Q66K74	MAP1S	564	587			x									x	x			KAPSTSHSGFPPVANGPRSPPSLR	Phospho (STY)	2523.24	0.23837	1013	Microtubule-associated protein 1S;MAP1S heavy chain;MAP1S light chain	yes	yes	0	0	1	2
P31431	SDC4	190	198	x	x				x				x						KAPTNEFYA	Phospho (STY)	1119.46	0.463791	497	Syndecan-4	yes	yes	0	0	1	1	1							1	1	1									1
P10412;P16402;P16403	HIST1H1E;HIST1H1D;HIST1H1C	34	46		x	x					x	x	x	x	x	x	x		KASGPPVSELITK	Phospho (STY)	1405.72	0.721797	338;389;388	Histone H1.4;Histone H1.3;Histone H1.2	no	no	0	0	1	1													2	2	2	2	2	2	2
Q8IU81	IRF2BP1	382	394		x	x					x	x			x	x			KASPEPEGEAAGK	Phospho (STY)	1349.59	0.586425	1115	Interferon regulatory factor 2-binding protein 1	yes	yes	0	0	1	1													1	1	1	1	1	1
Q9H1B7	IRF2BPL	545	566		x						x	x							KASPEPPDSAEGALKLGEEQQR	Phospho (STY)	2416.13	0.127148	1424	Interferon regulatory factor 2-binding protein-like	yes	yes	0	0	1	2													2	2	2	1	2	2
Q66K14	TBC1D9B	409	440			x									x	x			KASVVDPSTESSPAPQEGSEQPASPASPLSSR	Phospho (STY)	3259.49	0.488174	1012	TBC1 domain family member 9B	yes	yes	0	0	1	1															1
P16401	HIST1H1B	185	194		x						x	x							KATKSPAKPK	Phospho (STY)	1134.62	0.616209	387	Histone H1.5	yes	yes	0	0	1	3													2	1	1	2	2	1
P16104	H2AFX	135	143	x	x	x	x	x	x	x	x	x	x	x	x	x	x	x	KATQASQEY	Phospho (STY)	1104.45	0.448869	385	Histone H2AX	yes	yes	0	0	1	1	1	1	1		1	1	1		1	1	TRUE	TRUE	1	1	1	1	1	1	1
P16104	H2AFX	135	143			x									x	x			KATQASQEY	2 Phospho (STY)	1184.42	0.4152	385	Histone H2AX	yes	yes	0	0	2	1
O94782	USP1	305	320			x										x			KATSDTLESPPKIIPK	Phospho (STY)	1803.94	0.938331	214	Ubiquitin carboxyl-terminal hydrolase 1	yes	yes	0	0	1	2
Q9BQG0	MYBBP1A	1152	1167			x									x				KDAKEIPSATQSPISK	Phospho (STY)	1778.88	0.881545	1362	Myb-binding protein 1A	yes	yes	0	0	1	2
Q04726	TLE3	281	300		x						x								KDAPTSPASVASSSSTPSSK	Phospho (STY)	1970.88	0.883395	783	Transducin-like enhancer protein 3	yes	yes	0	0	1	1													1	1
O94874	UFL1	454	469		x						x								KDDDSDDESQSSHTGK	Phospho (STY)	1829.66	0.658875	216	E3 UFM1-protein ligase 1	yes	yes	0	0	1	1													1		1			1
P18827	SDC1	281	292	x			x												KDEGSYSLEEPK	Phospho (STY)	1460.61	0.60722	415	Syndecan-1	yes	yes	0	0	1	1		1	1		1
P05387	RPLP2	95	115			x									x	x			KDEKKEESEESDDDMGFGLFD	Oxidation (M);Phospho (STY)	2544.97	0.97274	285	60S acidic ribosomal protein P2	yes	yes	0	1	1	3
P05387	RPLP2	95	115			x									x	x			KDEKKEESEESDDDMGFGLFD	Oxidation (M);2 Phospho (STY)	2624.94	0.939071	285	60S acidic ribosomal protein P2	yes	yes	0	1	2	3
P05387	RPLP2	95	115			x									x	x			KDEKKEESEESDDDMGFGLFD	Phospho (STY)	2528.98	0.977825	285	60S acidic ribosomal protein P2	yes	yes	0	0	1	3
P05387	RPLP2	95	115			x									x				KDEKKEESEESDDDMGFGLFD	2 Phospho (STY)	2608.94	0.944156	285	60S acidic ribosomal protein P2	yes	yes	0	0	2	3
Q14498	RBM39	133	150		x						x	x							KDKSPVREPIDNLTPEER	Phospho (STY)	2202.07	0.0681763	875	RNA-binding protein 39	yes	yes	0	0	1	3													1		1		2	1
P62854	RPS26	93	100		x							x							KDRTPPPR	Phospho (STY)	1045.51	0.506993	716	40S ribosomal protein S26	yes	yes	0	0	1	2																1	1	1
P05386;P05387	RPLP1;RPLP2	99	115			x									x	x	x		KEESEESDDDMGFGLFD	Oxidation (M);Phospho (STY)	2044.71	0.713278	285;284	60S acidic ribosomal protein P1;60S acidic ribosomal protein P2	no	no	0	1	1	1							1
P05386;P05387	RPLP1;RPLP2	99	115			x									x		x		KEESEESDDDMGFGLFD	Oxidation (M);2 Phospho (STY)	2124.68	0.679608	285;284	60S acidic ribosomal protein P1;60S acidic ribosomal protein P2	no	no	0	1	2	1									1
P05386;P05387	RPLP1;RPLP2	99	115			x									x	x	x		KEESEESDDDMGFGLFD	Phospho (STY)	2028.72	0.718363	285;284	60S acidic ribosomal protein P1;60S acidic ribosomal protein P2	no	no	0	0	1	1
P05386;P05387	RPLP1;RPLP2	99	115			x											x		KEESEESDDDMGFGLFD	2 Phospho (STY)	2108.68	0.684694	285;284	60S acidic ribosomal protein P1;60S acidic ribosomal protein P2	no	no	0	0	2	1
Q9H4A3	WNK1	1996	2021			x									x	x			KEKPELSEPSHLNGPSSDPEAAFLSR	Phospho (STY)	2901.35	0.354581	1438	Serine/threonine-protein kinase WNK1	yes	yes	0	0	1	2
O95453	PARN	616	626			x									x				KELSPAGSISK	Phospho (STY)	1195.59	0.584969	231	Poly(A)-specific ribonuclease PARN	yes	yes	0	0	1	1
Q7L4I2	RSRC2	24	34			x									x	x			KEQSEVSVSPR	Phospho (STY)	1324.6	0.60241	1072	Arginine/serine-rich coiled-coil protein 2	yes	yes	0	0	1	1
P53985	SLC16A1	459	479	x		x	x		x						x	x	x		KESKEEETSIDVAGKPNEVTK	Phospho (STY)	2397.13	0.13123	645	Monocarboxylate transporter 1	yes	yes	0	0	1	3		1	2			1	2	2	1
P53985	SLC16A1	459	479			x									x		x		KESKEEETSIDVAGKPNEVTK	2 Phospho (STY)	2477.1	0.0975605	645	Monocarboxylate transporter 1	yes	yes	0	0	2	3
P35251	RFC1	364	375			x									x	x			KESVSPEDSEKK	Phospho (STY)	1441.63	0.633769	513	Replication factor C subunit 1	yes	yes	0	0	1	2
P35251	RFC1	364	376			x										x			KESVSPEDSEKKR	Phospho (STY)	1597.73	0.73488	513	Replication factor C subunit 1	yes	yes	0	0	1	3
Q9BQA1	WDR77	3	15		x	x					x	x			x	x			KETPPPLVPPAAR	Phospho (STY)	1451.75	0.753765	1361	Methylosome protein 50	yes	yes	0	0	1	1													2	1	1	2	2	1
Q9NYF8	BCLAF1	492	504		x						x	x							KETQSPEQVKSEK	Phospho (STY)	1596.74	0.739632	1521	Bcl-2-associated transcription factor 1	yes	yes	0	0	1	2													1	1	1	1	1	1
Q15154	PCM1	51	74			x										x			KFGVESDKRVTNDISPESSPGVGR	Phospho (STY)	2640.25	0.254474	907	Pericentriolar material 1 protein	yes	yes	0	0	1	3
P49916	LIG3	225	246			x									x	x			KFSGFSAKPNNSGEAPSSPTPK	Phospho (STY)	2314.06	0.0630909	607	DNA ligase 3	yes	yes	0	0	1	2
P35579	MYH9	1937	1950			x									x	x			KGAGDGSDEEVDGK	Phospho (STY)	1442.56	0.556247	517	Myosin-9	yes	yes	0	0	1	1
P35579	MYH9	1937	1960	x	x	x			x		x	x	x	x	x	x	x	x	KGAGDGSDEEVDGKADGAEAKPAE	Phospho (STY)	2381.99	0.986022	517	Myosin-9	yes	yes	0	0	1	3	1						4	1	4	2			4	3	4	2	2	2	2
Q09666	AHNAK	89	102		x						x	x							KGDRSPEPGQTWTR	Phospho (STY)	1693.76	0.757347	807	Neuroblast differentiation-associated protein AHNAK	yes	yes	0	0	1	2		2											1	2	2		1	1
P26373	RPL13	136	145			x									x	x			KGDSSAEELK	Phospho (STY)	1142.49	0.485649	468	60S ribosomal protein L13	yes	yes	0	0	1	1
Q9UI10	EIF2B4	119	142			x									x	x			KGEQGGPPPKASPSTAGETPSGVK	Phospho (STY)	2343.11	0.110769	1576	Translation initiation factor eIF-2B subunit delta	yes	yes	0	0	1	2
Q6PD62	CTR9	913	933			x									x	x			KGGEFDEFVNDDTDDDLPISK	Phospho (STY)	2435.01	0.00536085	1042	RNA polymerase-associated protein CTR9 homolog	yes	yes	0	0	1	1
Q6PD62	CTR9	913	934			x									x	x			KGGEFDEFVNDDTDDDLPISKK	Phospho (STY)	2563.1	0.100324	1042	RNA polymerase-associated protein CTR9 homolog	yes	yes	0	0	1	2
Q6PD62	CTR9	913	935			x									x	x			KGGEFDEFVNDDTDDDLPISKKK	Phospho (STY)	2691.2	0.195287	1042	RNA polymerase-associated protein CTR9 homolog	yes	yes	0	0	1	3
O95400	CD2BP2	188	198		x						x	x							KGPGQPSSPQR	Phospho (STY)	1217.56	0.5554	229	CD2 antigen cytoplasmic tail-binding protein 2	yes	yes	0	0	1	1													1		1		1	1
O95400	CD2BP2	188	201		x	x					x	x	x	x		x			KGPGQPSSPQRLDR	Phospho (STY)	1601.77	0.767518	229	CD2 antigen cytoplasmic tail-binding protein 2	yes	yes	0	0	1	2													1	1	1	2	2	2	1
Q02241	KIF23	16	31		x						x	x							KGSQTNLKDPVGVYCR	Phospho (STY)	1900.89	0.886647	775	Kinesin-like protein KIF23	yes	yes	0	0	1	2													2	2	1	1	1	1
Q9BQG0	MYBBP1A	1284	1297			x										x			KGVLGKSPLSALAR	Phospho (STY)	1475.82	0.822514	1362	Myb-binding protein 1A	yes	yes	0	0	1	2
Q92922	SMARCC1	326	340		x	x					x	x	x	x	x	x	x		KHSPSPPPPTPTESR	2 Phospho (STY)	1773.75	0.74883	1264	SWI/SNF complex subunit SMARCC1	yes	yes	0	0	2	1													2	1	2		1	1	1
Q92922	SMARCC1	326	341			x									x	x			KHSPSPPPPTPTESRK	2 Phospho (STY)	1901.84	0.843793	1264	SWI/SNF complex subunit SMARCC1	yes	yes	0	0	2	2
O14497	ARID1A	1880	1906		x						x	x							KHVTTAEGTPGTTDQEGPPPDGPPEKR	Phospho (STY)	2878.31	0.313445	95	AT-rich interactive domain-containing protein 1A	yes	yes	0	0	1	2													1	1	1		1	1
P11388	TOP2A	1238	1261			x									x	x			KIKNENTEGSPQEDGVELEGLKQR	Phospho (STY)	2777.32	0.323281	353	DNA topoisomerase 2-alpha	yes	yes	0	0	1	3
Q7Z4S6	KIF21A	1234	1243			x										x			KIPEPSPVTR	Phospho (STY)	1202.61	0.606039	1081	Kinesin-like protein KIF21A	yes	yes	0	0	1	1
Q13573	SNW1	217	236			x										x			KIPRGPPSPPAPVMHSPSRK	Oxidation (M);2 Phospho (STY)	2311.11	0.106172	851	SNW domain-containing protein 1	yes	yes	0	1	2	3
Q9NR30	DDX21	79	91		x							x							KKEEPSQNDISPK	Phospho (STY)	1578.73	0.729067	1489	Nucleolar RNA helicase 2	yes	yes	0	0	1	2													1				1	1
Q12873	CHD3	702	727		x						x								KKELQGDGPPSSPTNDPTVKYETQPR	Phospho (STY)	2948.39	0.391695	815	Chromodomain-helicase-DNA-binding protein 3	yes	yes	0	0	1	3													1	1	1
Q7L4I2	RSRC2	23	34			x										x			KKEQSEVSVSPR	Phospho (STY)	1452.7	0.697373	1072	Arginine/serine-rich coiled-coil protein 2	yes	yes	0	0	1	2
Q13428	TCOF1	1365	1387		x						x								KKLGAGEGGEASVSPEKTSTTSK	Phospho (STY)	2328.12	0.121	842	Treacle protein	yes	yes	0	0	1	3													1	1
P49792	RANBP2	2621	2645			x									x				KKPEDSPSDDDVLIVYELTPTAEQK	Phospho (STY)	2896.36	0.36308	601	E3 SUMO-protein ligase RanBP2	yes	yes	0	0	1	2
Q8TBA6	GOLGA5	114	137			x									x				KKSEPDDELLFDFLNSSQKEPTGR	Phospho (STY)	2859.33	0.332783	1191	Golgin subfamily A member 5	yes	yes	0	0	1	3
Q13523	PRPF4B	275	284		x	x					x	x	x	x		x			KKSPIINESR	Phospho (STY)	1250.64	0.638401	848	Serine/threonine-protein kinase PRP4 homolog	yes	yes	0	0	1	2													2	2	2	2	2	2	1
Q9Y6M7	SLC4A7	1205	1214		x	x							x				x		KKYVDAETSL	Phospho (STY)	1232.57	0.568984	1692	Sodium bicarbonate cotransporter 3	yes	yes	0	0	1	2																			1
P17302	GJA1	346	366			x									x	x			KLAAGHELQPLAIVDQRPSSR	Phospho (STY)	2365.23	0.226743	397	Gap junction alpha-1 protein	yes	yes	0	0	1	2
P17302	GJA1	346	370			x									x	x			KLAAGHELQPLAIVDQRPSSRASSR	2 Phospho (STY)	2846.4	0.395355	397	Gap junction alpha-1 protein	yes	yes	0	0	2	3
P17096	HMGA1	89	107		x	x							x	x	x		x	x	KLEKEEEEGISQESSEEEQ	Phospho (STY)	2315.95	0.952991	395	High mobility group protein HMG-I/HMG-Y	yes	yes	0	0	1	2							2								2			1	2
P17096	HMGA1	89	107	x	x	x			x				x				x		KLEKEEEEGISQESSEEEQ	2 Phospho (STY)	2395.92	0.919321	395	High mobility group protein HMG-I/HMG-Y	yes	yes	0	0	2	2							1		1										2
Q13428	TCOF1	1366	1387		x	x					x	x	x	x	x				KLGAGEGGEASVSPEKTSTTSK	Phospho (STY)	2200.03	0.0260367	842	Treacle protein	yes	yes	0	0	1	2													2	2	1	2	2	1	1
Q13428	TCOF1	1366	1389		x	x								x	x	x			KLGAGEGGEASVSPEKTSTTSKGK	Phospho (STY)	2385.14	0.142463	842	Treacle protein	yes	yes	0	0	1	3															1				1
Q86VM9	ZC3H18	528	539			x										x			KLGVSVSPSRAR	Phospho (STY)	1335.7	0.702399	1098	Zinc finger CCCH domain-containing protein 18	yes	yes	0	0	1	2
O60341	KDM1A	150	182		x	x					x				x	x			KLPPPPPQAPPEEENESEPEEPSGVEGAAFQSR	Phospho (STY)	3605.62	0.619917	159	Lysine-specific histone demethylase 1A	yes	yes	0	0	1	1													2		3			1
O60244	MED14	615	626		x						x	x							KLSDDPCPVESK	Phospho (STY)	1453.62	0.616011	153	Mediator of RNA polymerase II transcription subunit 14	yes	yes	0	0	1	1													1	1	1	1	1	1
O00559	EBAG9	34	53		x						x	x							KLSGDQITLPTTVDYSSVPK	Phospho (STY)	2228.1	0.0977451	91	Receptor-binding cancer antigen expressed on SiSo cells	yes	yes	0	0	1	1													2	1	2	1	1	2
Q13428	TCOF1	1348	1357		x	x					x	x				x			KLSGDQPAAR	Phospho (STY)	1121.52	0.523037	842	Treacle protein	yes	yes	0	0	1	1													1	1	1	1	1	1
O14828	SCAMP3	74	81	x	x	x	x	x					x		x	x			KLSPTEPK	Phospho (STY)	978.479	0.478713	107	Secretory carrier-associated membrane protein 3	yes	yes	0	0	1	1		1	1		1	1									1				1
O14828	SCAMP3	74	101			x									x	x			KLSPTEPKNYGSYSTQASAAAATAELLK	Phospho (STY)	2976.45	0.448148	107	Secretory carrier-associated membrane protein 3	yes	yes	0	0	1	2															1
O14828	SCAMP3	74	102			x									x	x			KLSPTEPKNYGSYSTQASAAAATAELLKK	Phospho (STY)	3104.54	0.543111	107	Secretory carrier-associated membrane protein 3	yes	yes	0	0	1	3
Q8NE71	ABCF1	103	121		x	x					x	x			x	x	x		KLSVPTSDEEDEVPAPKPR	Phospho (STY)	2173.03	0.0303938	1176	ATP-binding cassette sub-family F member 1	yes	yes	0	0	1	2													2	2	2	1	1	2	1
Q8NE71	ABCF1	103	121			x									x	x	x		KLSVPTSDEEDEVPAPKPR	2 Phospho (STY)	2253	0.996724	1176	ATP-binding cassette sub-family F member 1	yes	yes	0	0	2	2
Q8NE71	ABCF1	103	121			x									x	x			KLSVPTSDEEDEVPAPKPR	3 Phospho (STY)	2332.96	0.963055	1176	ATP-binding cassette sub-family F member 1	yes	yes	0	0	3	2
Q8NE71	ABCF1	103	124			x										x			KLSVPTSDEEDEVPAPKPRGGK	Phospho (STY)	2415.17	0.168284	1176	ATP-binding cassette sub-family F member 1	yes	yes	0	0	1	3
Q8WVC0	LEO1	627	639			x									x	x			KLTSDEEGEPSGK	Phospho (STY)	1455.61	0.613034	1207	RNA polymerase-associated protein LEO1	yes	yes	0	0	1	1														1
Q8WVC0	LEO1	627	640		x						x	x							KLTSDEEGEPSGKR	Phospho (STY)	1611.71	0.714145	1207	RNA polymerase-associated protein LEO1	yes	yes	0	0	1	2													1		1		1	1
Q8WXE1	ATRIP	227	244			x									x				KNPSVVIKPEACSPQFGK	Phospho (STY)	2065.01	0.00676202	1223	ATR-interacting protein	yes	yes	0	0	1	2
Q9BQG0	MYBBP1A	1254	1275			x									x				KNQKPSQVNGAPGSPTEPAGQK	Phospho (STY)	2299.1	0.095788	1362	Myb-binding protein 1A	yes	yes	0	0	1	2
Q8WUM9	SLC20A1	275	286	x			x												KNSLKEDHEETK	Phospho (STY)	1536.68	0.682117	1205	Sodium-dependent phosphate transporter 1	yes	yes	0	0	1	2	1	1	1
P52926	HMGA2	91	109			x									x	x			KPAQEETEETSSQESAEED	Phospho (STY)	2202.83	0.832541	638	High mobility group protein HMGI-C	yes	yes	0	0	1	1
Q9UN70	PCDHGC3	775	785	x				x											KPGAASPLASR	Phospho (STY)	1133.56	0.559423	1615	Protocadherin gamma-C3	yes	yes	0	0	1	1			1		1	1
Q05519	SRSF11	443	451		x						x	x							KPIETGSPK	Phospho (STY)	1035.5	0.500177	788	Serine/arginine-rich splicing factor 11	yes	yes	0	0	1	1														1	1	1	1
P23396	RPS3	202	227		x	x					x	x			x	x			KPLPDHVSIVEPKDEILPTTPISEQK	Phospho (STY)	2989.54	0.54132	443	40S ribosomal protein S3	yes	yes	0	0	1	2													1		1		1	2
Q96JM3	CHAMP1	280	301		x						x								KPSPSESPEPWKPFPAVSPEPR	Phospho (STY)	2525.2	0.19919	1304	Chromosome alignment-maintaining phosphoprotein 1	yes	yes	0	0	1	2													1	1	1
P34741	SDC2	185	201			x											x		KPSSAAYQKAPTKEFYA	Phospho (STY)	1965.92	0.923744	509	Syndecan-2	yes	yes	0	0	1	3
Q9Y6G9	DYNC1LI1	505	523		x	x					x		x		x	x			KPVTVSPTTPTSPTEGEAS	Phospho (STY)	1964.9	0.897983	1690	Cytoplasmic dynein 1 light intermediate chain 1	yes	yes	0	0	1	1													1	2	2				1
Q9Y6G9	DYNC1LI1	505	523			x									x	x			KPVTVSPTTPTSPTEGEAS	2 Phospho (STY)	2044.86	0.864313	1690	Cytoplasmic dynein 1 light intermediate chain 1	yes	yes	0	0	2	1
O75367	H2AFY	161	189		x						x								KQGEVSKAASADSTTEGTPADGFTVLSTK	Phospho (STY)	2962.38	0.380856	184	Core histone macro-H2A.1	yes	yes	0	0	1	2													1		1
P17096	HMGA1	31	55		x	x					x	x				x			KQPPVSPGTALVGSQKEPSEVPTPK	Phospho (STY)	2637.34	0.341498	395	High mobility group protein HMG-I/HMG-Y	yes	yes	0	0	1	2														1	1	1		1
P52926	HMGA2	34	49			x										x			KQQQEPTGEPSPKRPR	Phospho (STY)	1941.94	0.942188	638	High mobility group protein HMGI-C	yes	yes	0	0	1	3
O60841	EIF5B	105	122			x									x				KQSFDDNDSEELEDKDSK	Phospho (STY)	2207.87	0.874347	172	Eukaryotic translation initiation factor 5B	yes	yes	0	0	1	2
O60841	EIF5B	105	124			x									x	x			KQSFDDNDSEELEDKDSKSK	Phospho (STY)	2423	0.00133811	172	Eukaryotic translation initiation factor 5B	yes	yes	0	0	1	3
P60174	TPI1	19	33		x						x	x							KQSLGELIGTLNAAK	Phospho (STY)	1621.84	0.844037	670	Triosephosphate isomerase	yes	yes	0	0	1	1													1		2		1	2
P60174	TPI1	19	53			x									x				KQSLGELIGTLNAAKVPADTEVVCAPPTAYIDFAR	Phospho (STY)	3794.9	0.895427	670	Triosephosphate isomerase	yes	yes	0	0	1	2
O60832	DKC1	448	467		x						x								KRESESESDETPPAAPQLIK	Phospho (STY)	2291.07	0.0682359	171	H/ACA ribonucleoprotein complex subunit 4	yes	yes	0	0	1	2													2	1	1
O60832	DKC1	448	467			x									x	x			KRESESESDETPPAAPQLIK	2 Phospho (STY)	2371.03	0.0345663	171	H/ACA ribonucleoprotein complex subunit 4	yes	yes	0	0	2	2
O60832	DKC1	448	468		x						x	x							KRESESESDETPPAAPQLIKK	Phospho (STY)	2419.16	0.163199	171	H/ACA ribonucleoprotein complex subunit 4	yes	yes	0	0	1	3													2	2	2	1	2	3
O60832	DKC1	448	468			x									x				KRESESESDETPPAAPQLIKK	2 Phospho (STY)	2499.13	0.129529	171	H/ACA ribonucleoprotein complex subunit 4	yes	yes	0	0	2	3
Q92922	SMARCC1	324	340		x	x					x				x	x			KRKHSPSPPPPTPTESR	2 Phospho (STY)	2057.94	0.944904	1264	SWI/SNF complex subunit SMARCC1	yes	yes	0	0	2	3													2	1	2			1
P62899	RPL31	91	115			x										x			KRNEDEDSPNKLYTLVTYVPVTTFK	Phospho (STY)	3036.48	0.484533	720	60S ribosomal protein L31	yes	yes	0	0	1	3
Q8ND76	CCNY	322	334		x							x		x					KRSASADNLTLPR	Phospho (STY)	1507.75	0.750805	1171	Cyclin-Y	yes	yes	0	0	1	2													2			2	2	2	1
P08237	PFKM	773	780		x	x						x		x		x			KRSGEAAV	Phospho (STY)	896.412	0.411696	314	ATP-dependent 6-phosphofructokinase, muscle type	yes	yes	0	0	1	2																1	1	1
Q8TAQ2	SMARCC2	300	312		x	x					x	x	x	x	x	x			KRSPSPSPTPEAK	2 Phospho (STY)	1540.67	0.668789	1187	SWI/SNF complex subunit SMARCC2	yes	yes	0	0	2	2													1	1	2	1	1	1	1
Q8TAQ2	SMARCC2	300	312		x						x	x							KRSPSPSPTPEAK	Phospho (STY)	1460.7	0.702458	1187	SWI/SNF complex subunit SMARCC2	yes	yes	0	0	1	2													2	2	2	2	2	2
Q4G0J3	LARP7	296	309			x									x	x			KRSSSEDAESLAPR	Phospho (STY)	1611.73	0.725378	957	La-related protein 7	yes	yes	0	0	1	2
Q4G0J3	LARP7	296	309			x									x				KRSSSEDAESLAPR	2 Phospho (STY)	1691.69	0.691709	957	La-related protein 7	yes	yes	0	0	2	2
P43243	MATR3	594	608			x									x	x			KRSYSPDGKESPSDK	Phospho (STY)	1759.78	0.777808	558	Matrin-3	yes	yes	0	0	1	3
P43243	MATR3	594	608			x									x	x			KRSYSPDGKESPSDK	2 Phospho (STY)	1839.74	0.744138	558	Matrin-3	yes	yes	0	0	2	3
Q6NZY4	ZCCHC8	590	611			x									x	x			KSEAGHASSPDSEVTSLCQKEK	Phospho (STY)	2454.07	0.0733976	1035	Zinc finger CCHC domain-containing protein 8	yes	yes	0	0	1	2
Q13523	PRPF4B	238	245		x							x							KSKSPTLR	Phospho (STY)	995.516	0.516495	848	Serine/threonine-protein kinase PRP4 homolog	yes	yes	0	0	1	2														1		1	1	1
Q13185	CBX3	92	105		x						x	x							KSLSDSESDDSKSK	Phospho (STY)	1591.66	0.661441	829	Chromobox protein homolog 3	yes	yes	0	0	1	2													1	1	1	1	1
Q13185	CBX3	92	106		x						x	x							KSLSDSESDDSKSKK	Phospho (STY)	1719.76	0.756404	829	Chromobox protein homolog 3	yes	yes	0	0	1	3													1		1		1	1
O76021	RSL1D1	391	403			x									x	x			KSPAKSPNPSTPR	Phospho (STY)	1445.7	0.702793	210	Ribosomal L1 domain-containing protein 1	yes	yes	0	0	1	2
Q9Y2W1	THRAP3	671	677			x										x			KSPEIHR	Phospho (STY)	945.443	0.44333	1651	Thyroid hormone receptor-associated protein 3	yes	yes	0	0	1	1
Q13523	PRPF4B	276	284		x	x								x	x	x			KSPIINESR	Phospho (STY)	1122.54	0.543438	848	Serine/threonine-protein kinase PRP4 homolog	yes	yes	0	0	1	1																		1
Q13427	PPIG	289	299		x						x			x					KSPPKADEKER	Phospho (STY)	1363.65	0.649694	841	Peptidyl-prolyl cis-trans isomerase G	yes	yes	0	0	1	3													1		1
O95297	MPZL1	218	228	x	x	x	x	x					x			x			KSPSDTEGLVK	Phospho (STY)	1239.57	0.574798	227	Myelin protein zero-like protein 1	yes	yes	0	0	1	1		1	1	TRUE	1			1											1
Q9Y2W1	THRAP3	314	333			x									x				KSPVGKSPPSTGSTYGSSQK	2 Phospho (STY)	2138.93	0.928645	1651	Thyroid hormone receptor-associated protein 3	yes	yes	0	0	2	2
Q8WVR3	C7orf43	493	502		x						x	x							KSSPSSPAVR	Phospho (STY)	1094.51	0.512138	1211	Uncharacterized protein C7orf43	yes	yes	0	0	1	1													1	1			1	1
Q8IZ83	ALDH16A1	603	609	x				x											KSTLASR	Phospho (STY)	841.406	0.405882	1132	Aldehyde dehydrogenase family 16 member A1	yes	yes	0	0	1	1					1	1
Q99816	TSG101	382	390	x		x			x								x		KTAGLSDLY	Phospho (STY)	1046.47	0.468542	1354	Tumor susceptibility gene 101 protein	yes	yes	0	0	1	1				TRUE			1		1		TRUE
P05455	SSB	361	383			x									x	x			KTKFASDDEHDEHDENGATGPVK	Phospho (STY)	2606.09	0.0922188	289	Lupus La protein	yes	yes	0	0	1	2
P05455	SSB	361	384			x									x	x			KTKFASDDEHDEHDENGATGPVKR	Phospho (STY)	2762.19	0.19333	289	Lupus La protein	yes	yes	0	0	1	3
Q02880	TOP2B	1574	1599			x									x	x			KTSFDQDSDVDIFPSDFPTEPPSLPR	Phospho (STY)	3016.34	0.337928	780	DNA topoisomerase 2-beta	yes	yes	0	0	1	1
Q9Y5J1	UTP18	203	220			x									x				KTSSDDESEEDEDDLLQR	2 Phospho (STY)	2269.81	0.814856	1681	U3 small nucleolar RNA-associated protein 18 homolog	yes	yes	0	0	2	1
Q9Y5T5	USP16	406	428			x									x	x			KTVEDEDQDSEEEKDNDSYIKER	Phospho (STY)	2880.18	0.182216	1684	Ubiquitin carboxyl-terminal hydrolase 16	yes	yes	0	0	1	3
P16402	HIST1H1D	141	149		x							x							KVAGAATPK	Phospho (STY)	921.468	0.468482	388	Histone H1.3	yes	yes	0	0	1	1																1	1	1
P16402	HIST1H1D	141	150		x						x	x							KVAGAATPKK	Phospho (STY)	1049.56	0.563445	388	Histone H1.3	yes	yes	0	0	1	2													1		1	1	1	1
P16401;P16403	HIST1H1B;HIST1H1C	169	175		x							x							KVAKSPK	Phospho (STY)	836.452	0.452104	389;387	Histone H1.5;Histone H1.2	no	no	0	0	1	2																1	1
P05386	RPLP1	93	114			x									x	x			KVEAKKEESEESDDDMGFGLFD	Oxidation (M);Phospho (STY)	2600.05	0.0513248	284	60S acidic ribosomal protein P1	yes	yes	0	1	1	3
P05386	RPLP1	93	114			x									x	x			KVEAKKEESEESDDDMGFGLFD	Oxidation (M);2 Phospho (STY)	2680.02	0.0176552	284	60S acidic ribosomal protein P1	yes	yes	0	1	2	3
P05386	RPLP1	93	114			x									x	x			KVEAKKEESEESDDDMGFGLFD	Phospho (STY)	2584.06	0.0564101	284	60S acidic ribosomal protein P1	yes	yes	0	0	1	3
P05386	RPLP1	93	114			x									x	x			KVEAKKEESEESDDDMGFGLFD	2 Phospho (STY)	2664.02	0.0227406	284	60S acidic ribosomal protein P1	yes	yes	0	0	2	3
Q9NZT2	OGFR	309	328		x	x					x				x	x			KVEEEGSPGDPDHEASTQGR	Phospho (STY)	2203.9	0.901899	1536	Opioid growth factor receptor	yes	yes	0	0	1	1													2	1	2		1		1
Q8IYB3	SRRM1	459	472			x									x	x			KVELSESEEDKGGK	Phospho (STY)	1613.72	0.718562	1129	Serine/arginine repetitive matrix protein 1	yes	yes	0	0	1	2
P16402	HIST1H1D	177	184		x							x							KVKTPQPK	Phospho (STY)	1004.54	0.541982	388	Histone H1.3	yes	yes	0	0	1	2																1	1
O14737	PDCD5	115	125	x		x			x	x							x	x	KVMDSDEDDDY	Oxidation (M);Phospho (STY)	1426.45	0.448336	104	Programmed cell death protein 5	yes	yes	0	1	1	1							1	1	1	1		TRUE
O14737	PDCD5	115	125		x	x							x				x		KVMDSDEDDDY	Phospho (STY)	1410.45	0.453422	104	Programmed cell death protein 5	yes	yes	0	0	1	1
Q9Y6N7	ROBO1	937	951			x									x	x			KVPSFTFTPTVTYQR	Phospho (STY)	1850.9	0.896801	1693	Roundabout homolog 1	yes	yes	0	0	1	1
O43314	PPIP5K2	1178	1201			x									x				KVSLNTYTPAKILPTPPATLKSTK	4 Phospho (STY)	2888.35	0.354396	133	Inositol hexakisphosphate and diphosphoinositol-pentakisphosphate kinase 2	yes	yes	0	0	4	3
O60487	MPZL2	206	215	x	x		x		x				x						KVSVYLEDTD	Phospho (STY)	1247.53	0.532265	162	Myelin protein zero-like protein 2	yes	yes	0	0	1	1	1		1		1		1	2	3			TRUE							1
Q9H1E3	NUCKS1	9	35			x									x	x			KVVDYSQFQESDDADEDYGRDSGPPTK	Phospho (STY)	3127.29	0.293163	1425	Nuclear ubiquitous casein and cyclin-dependent kinase substrate 1	yes	yes	0	0	1	2
Q9H1E3	NUCKS1	9	36			x									x	x			KVVDYSQFQESDDADEDYGRDSGPPTKK	Phospho (STY)	3255.39	0.388126	1425	Nuclear ubiquitous casein and cyclin-dependent kinase substrate 1	yes	yes	0	0	1	3
P19338	NCL	63	70			x										x			KVVVSPTK	Phospho (STY)	936.505	0.504534	420	Nucleolin	yes	yes	0	0	1	1
P19338	NCL	63	71		x	x						x			x	x			KVVVSPTKK	Phospho (STY)	1064.6	0.599497	420	Nucleolin	yes	yes	0	0	1	2																1	1	1
P52926	HMGA2	82	109			x									x	x			KWPQQVVQKKPAQEETEETSSQESAEED	Phospho (STY)	3324.47	0.467105	638	High mobility group protein HMGI-C	yes	yes	0	0	1	3
P52926	HMGA2	82	109			x									x	x	x		KWPQQVVQKKPAQEETEETSSQESAEED	2 Phospho (STY)	3404.43	0.433435	638	High mobility group protein HMGI-C	yes	yes	0	0	2	3
P53801	PTTG1IP	164	176	x					x										KYGLFKEENPYAR	Phospho (STY)	1693.79	0.786522	644	Pituitary tumor-transforming gene 1 protein-interacting protein	yes	yes	0	0	1	2	1						1	1		1
Q8WVC0	LEO1	654	666			x									x				KYVISDEEEEDDD	Phospho (STY)	1664.6	0.597837	1207	RNA polymerase-associated protein LEO1	yes	yes	0	0	1	1
P17302	GJA1	347	366			x									x	x			LAAGHELQPLAIVDQRPSSR	Phospho (STY)	2237.13	0.13178	397	Gap junction alpha-1 protein	yes	yes	0	0	1	1
P17302	GJA1	347	370			x									x				LAAGHELQPLAIVDQRPSSRASSR	Phospho (STY)	2638.33	0.334061	397	Gap junction alpha-1 protein	yes	yes	0	0	1	2
Q9UFC0	LRWD1	229	246			x									x	x			LAALKRPDDVPLSLSPSK	Phospho (STY)	1986.06	0.0550924	1566	Leucine-rich repeat and WD repeat-containing protein 1	yes	yes	0	0	1	2
Q9UFC0	LRWD1	229	247			x									x	x			LAALKRPDDVPLSLSPSKR	Phospho (STY)	2142.16	0.156203	1566	Leucine-rich repeat and WD repeat-containing protein 1	yes	yes	0	0	1	3
Q8WXE1	ATRIP	215	226			x									x	x			LAAPSVSHVSPR	Phospho (STY)	1299.63	0.63365	1223	ATR-interacting protein	yes	yes	0	0	1	0
Q14160	SCRIB	1536	1574			x									x				LAEAPSPAPTPSPTPVEDLGPQTSTSPGRLSPDFAEELR	Phospho (STY)	4093.95	0.95215	871	Protein scribble homolog	yes	yes	0	0	1	1															1
Q15773	MLF2	230	244			x									x	x			LAIQGPEDSPSRQSR	Phospho (STY)	1719.79	0.794127	927	Myeloid leukemia factor 2	yes	yes	0	0	1	1
Q6ZTN6	ANKRD13D	484	491		x									x					LALELSSR	Phospho (STY)	967.474	0.473962	1061	Ankyrin repeat domain-containing protein 13D	yes	yes	0	0	1	0																		1
Q96JM3	CHAMP1	199	219		x						x	x							LAPVPSPEPQKPAPVSPESVK	Phospho (STY)	2233.14	0.13955	1304	Chromosome alignment-maintaining phosphoprotein 1	yes	yes	0	0	1	1													1	1	1	1	2	2
P29590	PML	501	515		x	x					x	x			x	x			LARSSPEQPRPSTSK	Phospho (STY)	1719.83	0.830512	485	Protein PML	yes	yes	0	0	1	2													1	1	1		1	1
Q13263	TRIM28	592	629			x									x	x			LASPSGSTSSGLEVVAPEGTSAPGGGPGTLDDSATICR	Phospho (STY)	3637.65	0.64548	833	Transcription intermediary factor 1-beta	yes	yes	0	0	1	0															1
P49916	LIG3	908	920		x							x							LATKSSPVKVGEK	Phospho (STY)	1422.75	0.748346	607	DNA ligase 3	yes	yes	0	0	1	2													1				1	1
P04792	HSPB1	172	188		x						x								LATQSNEITIPVTFESR	Phospho (STY)	1984.95	0.950687	272	Heat shock protein beta-1	yes	yes	0	0	1	0													1	1	1			1
Q13523	PRPF4B	832	853		x						x								LCDFGSASHVADNDITPYLVSR	Phospho (STY)	2516.1	0.104304	848	Serine/threonine-protein kinase PRP4 homolog	yes	yes	0	0	1	0													2		2			2
P19634	SLC9A1	691	698	x			x	x											LDSPTMSR	Phospho (STY)	985.394	0.393997	421	Sodium/hydrogen exchanger 1	yes	yes	0	0	1	0		1	1		1	1
Q8TB03	CXorf38	305	319			x									x	x			LDSQEPGRQTPDRKA	Phospho (STY)	1776.82	0.81559	1188	Uncharacterized protein CXorf38	yes	yes	0	0	1	3
O75367	H2AFY	124	134			x									x	x			LEAIITPPPAK	Phospho (STY)	1228.65	0.646841	184	Core histone macro-H2A.1	yes	yes	0	0	1	0
O75367	H2AFY	124	135			x									x	x			LEAIITPPPAKK	Phospho (STY)	1356.74	0.741804	184	Core histone macro-H2A.1	yes	yes	0	0	1	1
Q7Z5L9	IRF2BP2	165	179			x									x	x			LEEPPELNRQSPNPR	Phospho (STY)	1854.86	0.862541	1084	Interferon regulatory factor 2-binding protein 2	yes	yes	0	0	1	1
Q8WX92	NELFB	548	580			x									x	x			LEQLDHRKPSPAQAAETPALELPLPSVPAPAPL	Phospho (STY)	3532.83	0.833085	1220	Negative elongation factor B	yes	yes	0	0	1	2															1
Q8NAV1	PRPF38A	204	213			x									x	x			LERVPSPDHR	Phospho (STY)	1284.6	0.597599	1161	Pre-mRNA-splicing factor 38A	yes	yes	0	0	1	1
Q8NAV1	PRPF38A	204	214			x										x			LERVPSPDHRR	Phospho (STY)	1440.7	0.69871	1161	Pre-mRNA-splicing factor 38A	yes	yes	0	0	1	2
Q8NAV1	PRPF38A	204	215			x										x			LERVPSPDHRRR	Phospho (STY)	1596.8	0.799821	1161	Pre-mRNA-splicing factor 38A	yes	yes	0	0	1	3
Q03111	MLLT1	263	281		x						x								LESTSPKGGPPPPPPPPPR	Phospho (STY)	1983.98	0.981927	781	Protein ENL	yes	yes	0	0	1	1													1		1
Q86U90	YRDC	32	46		x	x					x	x			x	x			LFRPPSPAPAAPGAR	Phospho (STY)	1583.8	0.797362	1092	YrdC domain-containing protein, mitochondrial	yes	yes	0	0	1	1														2	2	1	1	1
Q13428	TCOF1	1367	1387		x						x	x	x						LGAGEGGEASVSPEKTSTTSK	Phospho (STY)	2071.93	0.931074	842	Treacle protein	yes	yes	0	0	1	1													2	2	2	2	2	2
Q13428	TCOF1	1367	1389		x	x					x		x	x	x	x			LGAGEGGEASVSPEKTSTTSKGK	Phospho (STY)	2257.05	0.0475004	842	Treacle protein	yes	yes	0	0	1	2													2	2	2			2	1
Q9UNE7	STUB1	13	30	x	x		x				x	x	x	x					LGAGGGSPEKSPSAQELK	Phospho (STY)	1791.84	0.840408	1619	E3 ubiquitin-protein ligase CHIP	yes	yes	0	0	1	1		1	1										1	1	1	1	1	1	1
Q9UNE7	STUB1	13	35		x	x					x	x	x	x		x			LGAGGGSPEKSPSAQELKEQGNR	Phospho (STY)	2376.11	0.107081	1619	E3 ubiquitin-protein ligase CHIP	yes	yes	0	0	1	2													3	2	2	2	2	2	2
Q9UNE7	STUB1	13	40			x										x			LGAGGGSPEKSPSAQELKEQGNRLFVGR	Phospho (STY)	2948.45	0.450548	1619	E3 ubiquitin-protein ligase CHIP	yes	yes	0	0	1	3
Q9NRL3	STRN4	257	288			x									x				LGGSVLGQIPFLQNCEDEDSDEDDELDSVQHK	Phospho (STY)	3667.55	0.550911	1492	Striatin-4	yes	yes	0	0	1	0
O60256	PRPSAP2	205	232			x									x				LGIAVIHGEAQDAESDLVDGRHSPPMVR	Oxidation (M);Phospho (STY)	3064.44	0.443748	155	Phosphoribosyl pyrophosphate synthase-associated protein 2	yes	yes	0	1	1	1
P49327	FASN	203	213		x						x	x							LGMLSPEGTCK	Phospho (STY)	1271.53	0.52911	590	Fatty acid synthase;[Acyl-carrier-protein] S-acetyltransferase;[Acyl-carrier-protein] S-malonyltransferase;3-oxoacyl-[acyl-carrier-protein] synthase;3-oxoacyl-[acyl-carrier-protein] reductase;3-hydroxyacyl-[acyl-carrier-protein] dehydratase;Enoyl-[acyl-carrier-protein] reductase;Oleoyl-[acyl-carrier-protein] hydrolase	yes	yes	0	0	1	0													1	1		1	1
P57737	CORO7	904	925			x									x				LGNREDPLPQDSFEGVDEDEWD	Phospho (STY)	2641.05	0.0493509	667	Coronin-7	yes	yes	0	0	1	1
Q13895	BYSL	89	110			x									x	x			LGPRMPQDGSDDEDEEWPTLEK	Oxidation (M);Phospho (STY)	2639.07	0.0734572	865	Bystin	yes	yes	0	1	1	1
Q13895	BYSL	89	110			x									x	x			LGPRMPQDGSDDEDEEWPTLEK	Phospho (STY)	2623.08	0.0785426	865	Bystin	yes	yes	0	0	1	1
Q86VM9	ZC3H18	866	873		x	x						x				x			LGSPKPER	Phospho (STY)	962.459	0.458646	1098	Zinc finger CCCH domain-containing protein 18	yes	yes	0	0	1	1																1	1	1
Q86VM9	ZC3H18	866	875			x										x			LGSPKPERQR	Phospho (STY)	1246.62	0.618335	1098	Zinc finger CCCH domain-containing protein 18	yes	yes	0	0	1	2
Q8IZP0	ABI1	220	228	x	x		x				x	x							LGSQHSPGR	Phospho (STY)	1017.44	0.439308	1135	Abl interactor 1	yes	yes	0	0	1	0		1	1										1	1	1	1	1	1
Q9UKE5	TNIK	699	713			x									x	x			LGSQPIRASNPDLRR	Phospho (STY)	1758.89	0.88903	1588	TRAF2 and NCK-interacting protein kinase	yes	yes	0	0	1	2
O94964	SOGA1	1341	1348		x									x					LGSSEEVR	Phospho (STY)	955.401	0.401191	218	Protein SOGA1;N-terminal form;C-terminal 80 kDa form	yes	yes	0	0	1	0
Q7Z6Z7	HUWE1	3750	3766		x							x							LGSSGLGSASSIQAAVR	Phospho (STY)	1639.79	0.793064	1087	E3 ubiquitin-protein ligase HUWE1	yes	yes	0	0	1	0														1		1	1
Q9BZ23	PANK2	187	198			x									x				LGSYSGPTSVSR	Phospho (STY)	1289.57	0.565296	1399	Pantothenate kinase 2, mitochondrial	yes	yes	0	0	1	0
Q86VM9	ZC3H18	529	537		x	x					x	x	x	x		x			LGVSVSPSR	Phospho (STY)	980.469	0.469211	1098	Zinc finger CCCH domain-containing protein 18	yes	yes	0	0	1	0													1	1	1	1	1	1	1
Q86VM9	ZC3H18	529	539		x	x						x				x			LGVSVSPSRAR	Phospho (STY)	1207.61	0.607436	1098	Zinc finger CCCH domain-containing protein 18	yes	yes	0	0	1	1														1			1	1
Q8TE68	EPS8L1	540	548	x				x											LHHSQSPAR	Phospho (STY)	1111.49	0.492406	1198	Epidermal growth factor receptor kinase substrate 8-like protein 1	yes	yes	0	0	1	0			1	TRUE	1
O95747	OXSR1	328	351			x									x	x			LHKTEDGGWEWSDDEFDEESEEGK	Phospho (STY)	2933.12	0.118887	238	Serine/threonine-protein kinase OSR1	yes	yes	0	0	1	1
O95747	OXSR1	328	358			x										x			LHKTEDGGWEWSDDEFDEESEEGKAAISQLR	Phospho (STY)	3672.55	0.55296	238	Serine/threonine-protein kinase OSR1	yes	yes	0	0	1	2
O95747	OXSR1	328	361			x									x	x			LHKTEDGGWEWSDDEFDEESEEGKAAISQLRSPR	Phospho (STY)	4012.74	0.738863	238	Serine/threonine-protein kinase OSR1	yes	yes	0	0	1	3
Q8NGX2;Q6IF00	OR2T35;OR2T2	56	89	x					x										LHTPMYFLLSQLSIMDTIYICITVPKMLQDLLSK	Oxidation (M);3 Phospho (STY)	4281.01	0.00928859	1027	Olfactory receptor 2T35;Olfactory receptor 2T2	yes	no	0	1	3	1							1		1
Q13610	PWP1	35	67			x									x				LIAEAKEKLQEEGGGSDEEETGSPSEDGMQSAR	Oxidation (M);Phospho (STY)	3559.51	0.514525	854	Periodic tryptophan protein 1 homolog	yes	yes	0	1	1	2
P25106	ACKR3	343	362		x						x	x							LIDASRVSETEYSALEQSTK	Phospho (STY)	2306.07	0.0679015	454	Atypical chemokine receptor 3	yes	yes	0	0	1	1													2	2	2	2	2	1
Q96FQ6	S100A16	93	103	x			x	x											LIHEQEQQSSS	Phospho (STY)	1364.56	0.560939	1290	Protein S100-A16	yes	yes	0	0	1	0		1	1		1	1
P48634	PRRC2A	1213	1223			x									x				LIPGPLSPVAR	Phospho (STY)	1198.65	0.647509	583	Protein PRRC2A	yes	yes	0	0	1	0
Q9Y6G9	DYNC1LI1	190	211			x									x	x			LIRDFQEYVEPGEDFPASPQRR	Phospho (STY)	2728.26	0.264644	1690	Cytoplasmic dynein 1 light intermediate chain 1	yes	yes	0	0	1	2															1			1
O14929	HAT1	359	366		x							x							LISPYKKK	Phospho (STY)	1055.58	0.578033	108	Histone acetyltransferase type B catalytic subunit	yes	yes	0	0	1	2																	1	1
P49815	TSC2	1796	1807			x									x				LISSVEDFTEFV	Phospho (STY)	1464.64	0.642543	602	Tuberin	yes	yes	0	0	1	0
Q9H1E3	NUCKS1	174	186			x									x	x			LKATVTPSPVKGK	Phospho (STY)	1404.77	0.774167	1425	Nuclear ubiquitous casein and cyclin-dependent kinase substrate 1	yes	yes	0	0	1	2
Q9NYF8	BCLAF1	505	517		x	x					x	x			x	x			LKDLFDYSPPLHK	Phospho (STY)	1651.8	0.80111	1521	Bcl-2-associated transcription factor 1	yes	yes	0	0	1	1													2	1	2	2	2	2
O75131	CPNE3	236	253		x						x	x							LKEASRSSPVEFECINEK	Phospho (STY)	2202	0.00279885	179	Copine-3	yes	yes	0	0	1	2													2	1	2	2	2
Q9NTI5	PDS5B	1270	1286			x									x				LKEDILENEDEQNSPPK	Phospho (STY)	2076.93	0.92526	1499	Sister chromatid cohesion protein PDS5 homolog B	yes	yes	0	0	1	1
Q9NTI5	PDS5B	1270	1289		x	x					x	x			x	x			LKEDILENEDEQNSPPKKGK	Phospho (STY)	2390.14	0.13665	1499	Sister chromatid cohesion protein PDS5 homolog B	yes	yes	0	0	1	3													1		1		1	1
Q8WUD4	CCDC12	143	166			x									x				LKGQEDSLASAVDAATEQKTCDSD	Phospho (STY)	2618.11	0.105486	1202	Coiled-coil domain-containing protein 12	yes	yes	0	0	1	2
Q8NE71	ABCF1	101	121			x									x	x	x		LKKLSVPTSDEEDEVPAPKPR	Phospho (STY)	2414.21	0.209421	1176	ATP-binding cassette sub-family F member 1	yes	yes	0	0	1	3
Q8NE71	ABCF1	101	121			x									x	x	x		LKKLSVPTSDEEDEVPAPKPR	2 Phospho (STY)	2494.18	0.175751	1176	ATP-binding cassette sub-family F member 1	yes	yes	0	0	2	3
Q8NE71	ABCF1	101	121			x									x	x			LKKLSVPTSDEEDEVPAPKPR	3 Phospho (STY)	2574.14	0.142082	1176	ATP-binding cassette sub-family F member 1	yes	yes	0	0	3	3
Q05655	PRKCD	286	300			x										x			LLAEALNQVTQRASR	Phospho (STY)	1748.89	0.893447	789	Protein kinase C delta type;Protein kinase C delta type regulatory subunit;Protein kinase C delta type catalytic subunit	yes	yes	0	0	1	1
Q15003	NCAPH	84	91			x										x			LLASPSSR	Phospho (STY)	909.432	0.432097	895	Condensin complex subunit 2	yes	yes	0	0	1	0
O60231	DHX16	99	113		x						x	x							LLEDSEESSEETVSR	Phospho (STY)	1788.73	0.730249	152	Putative pre-mRNA-splicing factor ATP-dependent RNA helicase DHX16	yes	yes	0	0	1	0													1		2	1		1
P08648	ITGA5	120	137	x			x		x										LLESSLSSSEGEEPVEYK	Phospho (STY)	2061.9	0.903128	318	Integrin alpha-5;Integrin alpha-5 heavy chain;Integrin alpha-5 light chain	yes	yes	0	0	1	0	1		1				1		1
O00264	PGRMC1	170	192			x									x				LLKEGEEPTVYSDEEEPKDESAR	Phospho (STY)	2729.2	0.195681	76	Membrane-associated progesterone receptor component 1	yes	yes	0	0	1	2
Q14676	MDC1	162	178			x										x			LLLAEDSEEEVDFLSER	Phospho (STY)	2072.92	0.919112	881	Mediator of DNA damage checkpoint protein 1	yes	yes	0	0	1	0
Q14676	MDC1	162	179			x										x			LLLAEDSEEEVDFLSERR	Phospho (STY)	2229.02	0.0202231	881	Mediator of DNA damage checkpoint protein 1	yes	yes	0	0	1	1
Q96T37	RBM15	694	705			x									x	x			LLLERPSPIRDR	Phospho (STY)	1543.82	0.823576	1338	Putative RNA-binding protein 15	yes	yes	0	0	1	2
Q15053	KIAA0040	88	99		x							x							LLQMEKRPSLPV	Oxidation (M);Phospho (STY)	1505.77	0.767701	902	Uncharacterized protein KIAA0040	yes	yes	0	1	1	2	1															1		1
Q15053	KIAA0040	88	99		x						x	x							LLQMEKRPSLPV	Phospho (STY)	1489.77	0.772786	902	Uncharacterized protein KIAA0040	yes	yes	0	0	1	2													1	1	1	1	1	1
Q9C0B5	ZDHHC5	550	582		x						x								LLRQSPPLPGREEEPGLGDSGIQSTPGSGHAPR	Phospho (STY)	3471.69	0.689609	1408	Palmitoyltransferase ZDHHC5	yes	yes	0	0	1	2													1		1
Q9UM11	FZR1	160	165		x							x							LLRSPR	Phospho (STY)	820.432	0.432037	1606	Fizzy-related protein homolog	yes	yes	0	0	1	1																1	1	1
Q9ULC8	ZDHHC8	721	730			x										x			LNGQSPGLAR	Phospho (STY)	1091.51	0.512473	1597	Probable palmitoyltransferase ZDHHC8	yes	yes	0	0	1	0
Q5T8P6	RBM26	124	134			x									x				LNHSPPQSSSR	Phospho (STY)	1288.56	0.556128	992	RNA-binding protein 26	yes	yes	0	0	1	0
P36507	MAP2K2	389	397	x	x		x	x			x	x							LNQPGTPTR	Phospho (STY)	1062.49	0.485923	526	Dual specificity mitogen-activated protein kinase kinase 2	yes	yes	0	0	1	0		1	1		1	1							1	1	1	1	1	1
P36507	MAP2K2	389	400		x	x					x	x			x	x			LNQPGTPTRTAV	Phospho (STY)	1333.64	0.63913	526	Dual specificity mitogen-activated protein kinase kinase 2	yes	yes	0	0	1	1													1	1	1	1	1	1
P29692	EEF1D	112	123		x						x	x							LNVLEKSSPGHR	Phospho (STY)	1415.69	0.692228	486	Elongation factor 1-delta	yes	yes	0	0	1	1													1	2	2	1	1	1
O14672	ADAM10	710	721	x				x											LPPPKPLPGTLK	Phospho (STY)	1336.75	0.751975	102	Disintegrin and metalloproteinase domain-containing protein 10	yes	yes	0	0	1	1			1		1	1
O14672	ADAM10	710	722	x			x	x											LPPPKPLPGTLKR	Phospho (STY)	1492.85	0.853086	102	Disintegrin and metalloproteinase domain-containing protein 10	yes	yes	0	0	1	2		2	2		2	2
P29317	EPHA2	895	907	x			x												LPSTSGSEGVPFR	Phospho (STY)	1412.63	0.63371	482	Ephrin type-A receptor 2	yes	yes	0	0	1	0		1	1
Q00839	HNRNPU	38	69			x									x				LQAALDDEEAGGRPAMEPGNGSLDLGGDSAGR	Oxidation (M);Phospho (STY)	3221.39	0.393228	764	Heterogeneous nuclear ribonucleoprotein U	yes	yes	0	1	1	1
Q15061	WDR43	72	80		x						x	x		x					LQAKESPQR	Phospho (STY)	1135.54	0.538687	904	WD repeat-containing protein 43	yes	yes	0	0	1	1													1	1	1	1	1	1
Q15061	WDR43	72	81		x						x	x							LQAKESPQRK	Phospho (STY)	1263.63	0.63365	904	WD repeat-containing protein 43	yes	yes	0	0	1	2													1	1	1		1	1
P46379	BAG6	1110	1126			x									x	x			LQEDPNYSPQRFPNAQR	Phospho (STY)	2138.95	0.953481	568	Large proline-rich protein BAG6	yes	yes	0	0	1	1
Q9C0C4	SEMA4C	817	833		x								x	x					LQQRQPLPDSNPEESSV	Phospho (STY)	2002.9	0.899714	1410	Semaphorin-4C	yes	yes	0	0	1	1																			1
Q9UMD9	COL17A1	146	154	x			x	x											LQSASPSTR	Phospho (STY)	1025.45	0.454289	1609	Collagen alpha-1(XVII) chain;120 kDa linear IgA disease antigen;97 kDa linear IgA disease antigen	yes	yes	0	0	1	0		1	1		1	1
P09496	CLTA	103	111		x						x								LQSEPESIR	Phospho (STY)	1137.51	0.506718	325	Clathrin light chain A	yes	yes	0	0	1	0														1	1
Q8WXE1	ATRIP	206	226			x									x				LQTSERANKLAAPSVSHVSPR	Phospho (STY)	2327.17	0.174707	1223	ATR-interacting protein	yes	yes	0	0	1	2
O60353	FZD6	610	627		x									x					LREQDCGEPASPAASISR	Phospho (STY)	2022.88	0.883018	161	Frizzled-6	yes	yes	0	0	1	1																			1
Q9HCE5	METTL14	395	403		x						x	x							LRPKSPPPK	Phospho (STY)	1098.6	0.59508	1465	N6-adenosine-methyltransferase subunit METTL14	yes	yes	0	0	1	2													1		1	1	2	1
Q8IZL8	PELP1	475	495			x									x	x			LRSPRGSPDGSLQTGKPSAPK	2 Phospho (STY)	2295.08	0.0773746	1134	Proline-, glutamic acid- and leucine-rich protein 1	yes	yes	0	0	2	3
Q3KQU3	MAP7D1	451	462			x										x			LSASTASELSPK	Phospho (STY)	1269.59	0.585363	950	MAP7 domain-containing protein 1	yes	yes	0	0	1	0
Q99797	MIPEP	324	331		x							x							LSDKLSER	Phospho (STY)	1026.47	0.47469	1353	Mitochondrial intermediate peptidase	yes	yes	0	0	1	1																	1	1
Q96PK6	RBM14	617	630			x									x	x			LSESQLSFRRSPTK	Phospho (STY)	1714.84	0.840349	1315	RNA-binding protein 14	yes	yes	0	0	1	2
Q96Q42	ALS2	482	494			x										x			LSLPGLLSQVSPR	Phospho (STY)	1445.76	0.76433	1320	Alsin	yes	yes	0	0	1	0
Q5T1M5	FKBP15	1096	1124			x									x				LSLTSDPEEGDPLALGPESPGEPQPPQLK	Phospho (STY)	3077.45	0.448207	986	FK506-binding protein 15	yes	yes	0	0	1	0
P48200	IREB2	156	164			x									x	x			LSPLKVQPK	Phospho (STY)	1088.6	0.599497	580	Iron-responsive element-binding protein 2	yes	yes	0	0	1	1
P51532	SMARCA4	1451	1460			x										x			LSPNPPNLTK	Phospho (STY)	1159.56	0.563839	623	Transcription activator BRG1	yes	yes	0	0	1	0
P17812	CTPS1	561	591			x									x				LSPRDTYSDRSGSSSPDSEITELKFPSINHD	Phospho (STY)	3516.57	0.568216	400	CTP synthase 1	yes	yes	0	0	1	3
P02545	LMNA	389	397		x							x							LSPSPTSQR	Phospho (STY)	1051.47	0.469939	256	Prelamin-A/C;Lamin-A/C	yes	yes	0	0	1	0																1	1	1
Q9HCE1	MOV10	968	985			x										x			LSPSTSGPHSHDYLPQER	Phospho (STY)	2086.91	0.910947	1464	Putative helicase MOV-10	yes	yes	0	0	1	0
O14828	SCAMP3	75	81			x										x			LSPTEPK	Phospho (STY)	850.384	0.38375	107	Secretory carrier-associated membrane protein 3	yes	yes	0	0	1	0
O14828	SCAMP3	75	101			x									x	x			LSPTEPKNYGSYSTQASAAAATAELLK	Phospho (STY)	2848.35	0.353185	107	Secretory carrier-associated membrane protein 3	yes	yes	0	0	1	1
Q9Y2X7	GIT1	587	613			x									x				LSRHGSGADSDYENTQSGDPLLGLEGK	Phospho (STY)	2882.27	0.271974	1653	ARF GTPase-activating protein GIT1	yes	yes	0	0	1	1
Q96MU7	YTHDC1	415	437		x						x								LSSESHHGGSPIHWVLPAGMSAK	Phospho (STY)	2464.14	0.135879	1311	YTH domain-containing protein 1	yes	yes	0	0	1	0													1		2			2
P62753	RPS6	234	243			x									x	x	x	x	LSSLRASTSK	Phospho (STY)	1128.55	0.554003	708	40S ribosomal protein S6	yes	yes	0	0	1	1
P62753	RPS6	234	243			x									x	x			LSSLRASTSK	2 Phospho (STY)	1208.52	0.520333	708	40S ribosomal protein S6	yes	yes	0	0	2	1
P62753	RPS6	234	249			x									x	x	x		LSSLRASTSKSESSQK	Phospho (STY)	1774.85	0.846222	708	40S ribosomal protein S6	yes	yes	0	0	1	2
P62753	RPS6	234	249			x									x	x			LSSLRASTSKSESSQK	2 Phospho (STY)	1854.81	0.812552	708	40S ribosomal protein S6	yes	yes	0	0	2	2
P62753	RPS6	234	249			x									x	x			LSSLRASTSKSESSQK	3 Phospho (STY)	1934.78	0.778883	708	40S ribosomal protein S6	yes	yes	0	0	3	2
P62753	RPS6	234	249			x											x		LSSLRASTSKSESSQK	4 Phospho (STY)	2014.75	0.745213	708	40S ribosomal protein S6	yes	yes	0	0	4	2
P26358	DNMT1	952	960		x						x	x							LSSPVKRPR	Phospho (STY)	1118.6	0.596143	466	DNA (cytosine-5)-methyltransferase 1	yes	yes	0	0	1	2													1	1		1	2	2
Q16643	DBN1	140	147		x	x					x	x			x	x			LSSPVLHR	Phospho (STY)	987.49	0.490281	941	Drebrin	yes	yes	0	0	1	0													1	1	1	1	1	1	1
Q16643	DBN1	140	149			x									x	x			LSSPVLHRLR	Phospho (STY)	1256.68	0.675456	941	Drebrin	yes	yes	0	0	1	1
Q9NRF8	CTPS2	561	579		x						x								LSSSDRYSDASDDSFSEPR	Phospho (STY)	2199.86	0.859365	1491	CTP synthase 2	yes	yes	0	0	1	1													1		1
Q96A57	TMEM230	22	35			x											x		LSSTDDGYIDLQFK	Phospho (STY)	1680.73	0.728398	1275	Transmembrane protein 230	yes	yes	0	0	1	0
Q8N201	INTS1	80	91			x										x			LSSTPPLSALGR	Phospho (STY)	1277.64	0.638067	1143	Integrator complex subunit 1	yes	yes	0	0	1	0
Q8N271	PROM2	813	828		x						x	x							LSSTSSEETQLFHIPR	Phospho (STY)	1910.88	0.877522	1145	Prominin-2	yes	yes	0	0	1	0													2	1	2	1		2
Q8NE71	ABCF1	104	121		x	x					x	x	x		x	x	x		LSVPTSDEEDEVPAPKPR	Phospho (STY)	2044.94	0.935431	1176	ATP-binding cassette sub-family F member 1	yes	yes	0	0	1	1													2	2	2	1	1	2	1
Q8NE71	ABCF1	104	121			x									x	x			LSVPTSDEEDEVPAPKPR	2 Phospho (STY)	2124.9	0.901761	1176	ATP-binding cassette sub-family F member 1	yes	yes	0	0	2	1
Q8NE71	ABCF1	104	124			x									x	x			LSVPTSDEEDEVPAPKPRGGK	Phospho (STY)	2287.07	0.0733213	1176	ATP-binding cassette sub-family F member 1	yes	yes	0	0	1	2
Q01831	XPC	339	361		x	x					x	x			x				LTADPGGSSETSSQVLENHTKPK	Phospho (STY)	2462.13	0.132627	773	DNA repair protein complementing XP-C cells	yes	yes	0	0	1	1													1	1			1	2
P16144	ITGB4	1523	1533	x			x	x											LTAGVPDTPTR	Phospho (STY)	1206.56	0.564568	386	Integrin beta-4	yes	yes	0	0	1	0		1	1		1	1
Q14694	USP10	553	586			x									x	x			LTISNGPKNHSVNEEEQEEQGEGSEDEWEQVGPR	Phospho (STY)	3916.67	0.666092	884	Ubiquitin carboxyl-terminal hydrolase 10	yes	yes	0	0	1	1
Q9BS91	SLC35A5	411	424		x	x							x	x			x	x	LTKPKSDESDEDTF	Phospho (STY)	1690.7	0.697492	1366	Probable UDP-sugar transporter protein SLC35A5	yes	yes	0	0	1	2																			1
Q13641	TPBG	411	420		x								x	x					LTNLSSNSDV	Phospho (STY)	1128.47	0.469999	861	Trophoblast glycoprotein	yes	yes	0	0	1	0																			1
Q5HYI7	MTX3	297	312			x										x			LTPAEEENNSFQRLSP	Phospho (STY)	1910.84	0.841136	975	Metaxin-3	yes	yes	0	0	1	1
P62241	RPS8	129	141			x									x	x			LTPEEEEILNKKR	Phospho (STY)	1677.83	0.833866	693	40S ribosomal protein S8	yes	yes	0	0	1	2
Q8WXI9	GATAD2B	119	137		x	x					x	x				x			LTPSPDIIVLSDNEASSPR	Phospho (STY)	2089.99	0.99328	1226	Transcriptional repressor p66-beta	yes	yes	0	0	1	0													2	1	1		1	1
P49916	LIG3	202	224			x									x	x			LTTTGQVTSPVKGASFVTSTNPR	Phospho (STY)	2428.2	0.199919	607	DNA ligase 3	yes	yes	0	0	1	1
P49916	LIG3	202	225			x									x	x			LTTTGQVTSPVKGASFVTSTNPRK	Phospho (STY)	2556.29	0.294882	607	DNA ligase 3	yes	yes	0	0	1	2
Q13185	CBX3	172	183		x						x	x	x	x					LTWHSCPEDEAQ	Phospho (STY)	1551.57	0.570123	829	Chromobox protein homolog 3	yes	yes	0	0	1	0													1	1	1	1	1	1	1
Q9NXH8	TOR4A	99	107			x									x				LVLYPETSR	Phospho (STY)	1156.55	0.55294	1517	Torsin-4A	yes	yes	0	0	1	0
Q9C0B5	ZDHHC5	518	538		x	x					x	x				x			LVPTGPTHREPSPVRYDNLSR	Phospho (STY)	2470.21	0.211821	1408	Palmitoyltransferase ZDHHC5	yes	yes	0	0	1	2														1	1	1		1
Q9Y5B6	PAXBP1	253	272			x									x				LVREDENDASDDEDDDEKRR	Phospho (STY)	2500	0.998712	1676	PAX3- and PAX7-binding protein 1	yes	yes	0	0	1	3
P11717	IGF2R	2477	2491			x									x	x	x		LVSFHDDSDEDLLHI	Phospho (STY)	1833.78	0.782225	357	Cation-independent mannose-6-phosphate receptor	yes	yes	0	0	1	0
P17302	GJA1	288	303			x										x			LVTGDRNNSSCRNYNK	Phospho (STY)	1976.85	0.852387	397	Gap junction alpha-1 protein	yes	yes	0	0	1	2
Q16643	DBN1	328	354		x						x								MAPTPIPTRSPSDSSTASTPVAEQIER	Phospho (STY)	2905.35	0.352867	941	Drebrin	yes	yes	0	0	1	1														1	1
Q9H0C8	ILKAP	1	20			x									x	x			MDLFGDLPEPERSPRPAAGK	Acetyl (Protein N-term);Phospho (STY)	2304.06	0.0609824	1416	Integrin-linked kinase-associated serine/threonine phosphatase 2C	yes	yes	1	0	1	2
Q9Y2W1	THRAP3	573	591			x									x	x			MDSFDEDLARPSGLLAQER	Oxidation (M);Phospho (STY)	2244.97	0.972227	1651	Thyroid hormone receptor-associated protein 3	yes	yes	0	1	1	1
Q9NQC3	RTN4	1	24			x									x	x			MEDLDQSPLVSSSDSPPRPQPAFK	Acetyl (Protein N-term);Phospho (STY)	2749.23	0.230627	1482	Reticulon-4	yes	yes	1	0	1	1															1
Q9NQC3	RTN4	1	24			x									x	x			MEDLDQSPLVSSSDSPPRPQPAFK	Acetyl (Protein N-term);Oxidation (M);Phospho (STY)	2765.23	0.225541	1482	Reticulon-4	yes	yes	1	1	1	1
Q13200	PSMD2	1	31		x	x					x	x			x	x			MEEGGRDKAPVQPQQSPAAAPGGTDEKPSGK	Acetyl (Protein N-term);Phospho (STY)	3241.47	0.471085	830	26S proteasome non-ATPase regulatory subunit 2	yes	yes	1	0	1	3													1	1	2		1	1
Q13200	PSMD2	1	31			x									x	x			MEEGGRDKAPVQPQQSPAAAPGGTDEKPSGK	Acetyl (Protein N-term);Oxidation (M);Phospho (STY)	3257.47	0.465999	830	26S proteasome non-ATPase regulatory subunit 2	yes	yes	1	1	1	3														1
Q9NTI5	PDS5B	1152	1169		x						x	x							METVSNASSSSNPSSPGR	Phospho (STY)	1873.75	0.751335	1499	Sister chromatid cohesion protein PDS5 homolog B	yes	yes	0	0	1	0													1	1	1	1	1	1
Q9NTI5	PDS5B	1152	1171		x						x	x							METVSNASSSSNPSSPGRIK	Phospho (STY)	2114.93	0.930362	1499	Sister chromatid cohesion protein PDS5 homolog B	yes	yes	0	0	1	1													2	2	1	1	1	1
Q9NWV8	BABAM1	1	26			x									x				MEVAEPSSPTEEEEEEEEHSAEPRPR	Acetyl (Protein N-term);Oxidation (M);Phospho (STY)	3147.25	0.249978	1512	BRISC and BRCA1-A complex member 1	yes	yes	1	1	1	1
Q9NWV8	BABAM1	1	26			x											x		MEVAEPSSPTEEEEEEEEHSAEPRPR	Acetyl (Protein N-term);Phospho (STY)	3131.26	0.255063	1512	BRISC and BRCA1-A complex member 1	yes	yes	1	0	1	1
P26639	TARS	1	12		x	x					x	x			x	x			MFEEKASSPSGK	Acetyl (Protein N-term);Phospho (STY)	1418.58	0.578897	469	Threonine--tRNA ligase, cytoplasmic	yes	yes	1	0	1	1													1	1	1	1	1	1	1
Q9Y365	STARD10	276	291		x						x	x	x						MGGAGGEGSDDDTSLT	Phospho (STY)	1548.53	0.528712	1654	PCTP-like protein	yes	yes	0	0	1	0													1	1	1	1	1	1	1
Q9Y365	STARD10	276	291		x								x						MGGAGGEGSDDDTSLT	Oxidation (M);Phospho (STY)	1564.52	0.523627	1654	PCTP-like protein	yes	yes	0	1	1	0																			1
P17302	GJA1	320	345			x									x	x	x		MGQAGSTISNSHAQPFDFPDDNQNSK	Oxidation (M);Phospho (STY)	2888.17	0.17088	397	Gap junction alpha-1 protein	yes	yes	0	1	1	0
P17302	GJA1	320	345			x										x	x		MGQAGSTISNSHAQPFDFPDDNQNSK	Oxidation (M);2 Phospho (STY)	2968.14	0.13721	397	Gap junction alpha-1 protein	yes	yes	0	1	2	0
P17302	GJA1	320	346			x											x		MGQAGSTISNSHAQPFDFPDDNQNSKK	2 Phospho (STY)	3080.24	0.237259	397	Gap junction alpha-1 protein	yes	yes	0	0	2	1
Q9UQ35	SRRM2	2431	2460			x										x			MGQAPSQSLLPPAQDQPRSPVPSAFSDQSR	Oxidation (M);Phospho (STY)	3274.51	0.507804	1632	Serine/arginine repetitive matrix protein 2	yes	yes	0	1	1	1
P84103	SRSF3	1	11		x						x								MHRDSCPLDCK	Acetyl (Protein N-term);Phospho (STY)	1539.57	0.566969	754	Serine/arginine-rich splicing factor 3	yes	yes	1	0	1	1													1	1	1
Q92769	HDAC2	373	404			x										x			MLPHAPGVQMQAIPEDAVHEDSGDEDGEDPDK	2 Oxidation (M);Phospho (STY)	3540.43	0.433438	1253	Histone deacetylase 2	yes	yes	0	2	1	0
Q92769	HDAC2	373	405			x									x	x			MLPHAPGVQMQAIPEDAVHEDSGDEDGEDPDKR	2 Oxidation (M);Phospho (STY)	3696.53	0.534549	1253	Histone deacetylase 2	yes	yes	0	2	1	1
Q92769	HDAC2	373	405			x									x	x			MLPHAPGVQMQAIPEDAVHEDSGDEDGEDPDKR	Oxidation (M);Phospho (STY)	3680.54	0.539634	1253	Histone deacetylase 2	yes	yes	0	1	1	1
Q92769	HDAC2	373	409			x									x	x			MLPHAPGVQMQAIPEDAVHEDSGDEDGEDPDKRISIR	2 Oxidation (M);Phospho (STY)	4165.84	0.835816	1253	Histone deacetylase 2	yes	yes	0	2	1	2
Q92769	HDAC2	373	409			x									x	x			MLPHAPGVQMQAIPEDAVHEDSGDEDGEDPDKRISIR	Oxidation (M);Phospho (STY)	4149.84	0.840902	1253	Histone deacetylase 2	yes	yes	0	1	1	2
O43818	RRP9	45	61		x							x							MNEEISSDSESESLAPR	Phospho (STY)	1959.78	0.776881	150	U3 small nucleolar RNA-interacting protein 2	yes	yes	0	0	1	0													1			1		1
P17980	PSMC3	1	13			x									x	x			MNLLPNIESPVTR	Acetyl (Protein N-term);Oxidation (M);Phospho (STY)	1620.76	0.758258	404	26S protease regulatory subunit 6A	yes	yes	1	1	1	0
P17980	PSMC3	1	13			x									x				MNLLPNIESPVTR	Acetyl (Protein N-term);Phospho (STY)	1604.76	0.763344	404	26S protease regulatory subunit 6A	yes	yes	1	0	1	0
P17980	PSMC3	1	16			x									x	x			MNLLPNIESPVTRQEK	Acetyl (Protein N-term);Oxidation (M);Phospho (STY)	2005.95	0.954392	404	26S protease regulatory subunit 6A	yes	yes	1	1	1	1
P17980	PSMC3	1	16			x									x	x			MNLLPNIESPVTRQEK	Acetyl (Protein N-term);Phospho (STY)	1989.96	0.959477	404	26S protease regulatory subunit 6A	yes	yes	1	0	1	1
Q13895	BYSL	93	110			x									x	x			MPQDGSDDEDEEWPTLEK	Oxidation (M);Phospho (STY)	2215.81	0.814055	865	Bystin	yes	yes	0	1	1	0
Q9H0D6	XRN2	466	493			x									x	x			MQNNSSPSISPNTSFTSDGSPSPLGGIK	Oxidation (M);Phospho (STY)	2902.27	0.269197	1417	5'-3' exoribonuclease 2	yes	yes	0	1	1	0
Q9H0D6	XRN2	466	494			x									x				MQNNSSPSISPNTSFTSDGSPSPLGGIKR	Oxidation (M);Phospho (STY)	3058.37	0.370308	1417	5'-3' exoribonuclease 2	yes	yes	0	1	1	1
Q9BQA1	WDR77	1	15		x	x					x	x				x			MRKETPPPLVPPAAR	Phospho (STY)	1738.9	0.895361	1361	Methylosome protein 50	yes	yes	0	0	1	2													1	1		2		1
Q9BQA1	WDR77	1	15		x	x					x	x				x			MRKETPPPLVPPAAR	Acetyl (Protein N-term);Phospho (STY)	1780.91	0.905926	1361	Methylosome protein 50	yes	yes	1	0	1	2													2	2	2	2	2	2
Q9BQA1	WDR77	1	15			x									x	x			MRKETPPPLVPPAAR	Oxidation (M);Phospho (STY)	1754.89	0.890276	1361	Methylosome protein 50	yes	yes	0	1	1	2
Q9BQA1	WDR77	1	15			x									x	x			MRKETPPPLVPPAAR	Acetyl (Protein N-term);Oxidation (M);Phospho (STY)	1796.9	0.90084	1361	Methylosome protein 50	yes	yes	1	1	1	2
Q15052;Q14155	ARHGEF6;ARHGEF7	487	495	x			x												MSGFIYQGK	Phospho (STY)	1109.46	0.461683	870	Rho guanine nucleotide exchange factor 6;Rho guanine nucleotide exchange factor 7	yes	no	0	0	1	0		1	1		1
O43493	TGOLN2	346	355	x			x												MSGSASSENR	Phospho (STY)	1104.39	0.390702	140	Trans-Golgi network integral membrane protein 2	yes	yes	0	0	1	0		1	1
Q96FV9	THOC1	1	14			x									x				MSPTPPLFSLPEAR	Acetyl (Protein N-term);Oxidation (M);Phospho (STY)	1679.76	0.76301	1291	THO complex subunit 1	yes	yes	1	1	1	0
Q14839	CHD4	1530	1539		x						x	x							MSQPGSPSPK	Phospho (STY)	1094.45	0.446761	890	Chromodomain-helicase-DNA-binding protein 4	yes	yes	0	0	1	0													1	1	1	1	1	1
Q14839	CHD4	1530	1539		x							x							MSQPGSPSPK	Oxidation (M);Phospho (STY)	1110.44	0.441675	890	Chromodomain-helicase-DNA-binding protein 4	yes	yes	0	1	1	0																	1	1
Q9UQ35	SRRM2	2419	2430		x	x					x	x			x	x			MTSERAPSPSSR	Phospho (STY)	1384.58	0.580628	1632	Serine/arginine repetitive matrix protein 2	yes	yes	0	0	1	1													1	1	1	1	1	1
Q9UQ35	SRRM2	2419	2430			x									x				MTSERAPSPSSR	Oxidation (M);Phospho (STY)	1400.58	0.575543	1632	Serine/arginine repetitive matrix protein 2	yes	yes	0	1	1	1
Q12888	TP53BP1	1107	1132			x									x				MVIQGPSSPQGEAMVTDVLEDQKEGR	Oxidation (M);Phospho (STY)	2896.3	0.298389	816	Tumor suppressor p53-binding protein 1	yes	yes	0	1	1	1
Q12888	TP53BP1	1107	1132			x										x			MVIQGPSSPQGEAMVTDVLEDQKEGR	2 Oxidation (M);Phospho (STY)	2912.29	0.293303	816	Tumor suppressor p53-binding protein 1	yes	yes	0	2	1	1
A5D8W1	CFAP69	1	20		x						x								MWTEEAGATAEAQESGIRNK	Phospho (STY)	2257.97	0.967476	5	Cilia- and flagella-associated protein 69	yes	yes	0	0	1	1													1	1	1
Q13045	FLII	849	862		x						x	x							NAEAVLQSPGLSGK	Phospho (STY)	1449.69	0.686474	822	Protein flightless-1 homolog	yes	yes	0	0	1	0													1	1			1	1
Q6PKG0	LARP1	130	152			x										x			NALPPVLTTVNGQSPPEHSAPAK	Phospho (STY)	2404.18	0.178789	1048	La-related protein 1	yes	yes	0	0	1	0
Q6PKG0	LARP1	130	155			x										x			NALPPVLTTVNGQSPPEHSAPAKVVR	Phospho (STY)	2758.42	0.416728	1048	La-related protein 1	yes	yes	0	0	1	1
Q92922	SMARCC1	304	314			x									x	x			NEEPVRSPERR	Phospho (STY)	1447.66	0.656905	1264	SWI/SNF complex subunit SMARCC1	yes	yes	0	0	1	2
P11388	TOP2A	1241	1261			x									x				NENTEGSPQEDGVELEGLKQR	Phospho (STY)	2408.05	0.0492914	353	DNA topoisomerase 2-alpha	yes	yes	0	0	1	1
Q5VYK3	ECM29	823	837		x						x	x							NGPLPIPSEGSGFTK	Phospho (STY)	1579.73	0.728339	1005	Proteasome-associated protein ECM29 homolog	yes	yes	0	0	1	0													1	1		1	1
Q9Y3Q8	TSC22D4	60	71		x									x					NGSPPPGAPSSR	Phospho (STY)	1202.51	0.508115	1662	TSC22 domain family protein 4	yes	yes	0	0	1	0																1			1
Q14694	USP10	561	586			x									x	x			NHSVNEEEQEEQGEGSEDEWEQVGPR	Phospho (STY)	3106.21	0.206139	884	Ubiquitin carboxyl-terminal hydrolase 10	yes	yes	0	0	1	0
Q6KC79	NIPBL	2647	2660		x	x					x	x			x	x			NKAITSLLGGGSPK	Phospho (STY)	1421.73	0.727945	1030	Nipped-B-like protein	yes	yes	0	0	1	1													1	1		1	1	1
Q8TAB3	PCDH19	1134	1142		x						x								NKESPGVKR	Phospho (STY)	1093.53	0.528123	1185	Protocadherin-19	yes	yes	0	0	1	2													1	1	1
Q9Y2W1	THRAP3	669	677		x						x	x							NKKSPEIHR	Phospho (STY)	1187.58	0.581221	1651	Thyroid hormone receptor-associated protein 3	yes	yes	0	0	1	2													1	1	2	1	1	1	1
O60841	EIF5B	206	224			x										x			NKPGPNIESGNEDDDASFK	Phospho (STY)	2112.86	0.863722	172	Eukaryotic translation initiation factor 5B	yes	yes	0	0	1	1
O60841	EIF5B	206	226			x									x	x			NKPGPNIESGNEDDDASFKIK	Phospho (STY)	2354.04	0.0427494	172	Eukaryotic translation initiation factor 5B	yes	yes	0	0	1	2
P35251	RFC1	152	176			x									x	x			NKPLSPIKLTPTSVLDYFGTGSVQR	Phospho (STY)	2797.44	0.441546	513	Replication factor C subunit 1	yes	yes	0	0	1	2
P25098	ADRBK1	666	683			x									x				NKPRSPVVELSKVPLVQR	Phospho (STY)	2125.18	0.177273	453	Beta-adrenergic receptor kinase 1	yes	yes	0	0	1	3
Q53TN4	CYBRD1	274	286	x		x	x		x								x	x	NLALDEAGQRSTM	Oxidation (M);Phospho (STY)	1500.63	0.627973	967	Cytochrome b reductase 1	yes	yes	0	1	1	1	1	1	1	TRUE			1	1	1	1
Q53TN4	CYBRD1	274	286	x		x	x		x								x		NLALDEAGQRSTM	Phospho (STY)	1484.63	0.633058	967	Cytochrome b reductase 1	yes	yes	0	0	1	1	1	1	1	TRUE			1		1
Q86X29;Q6ZS81	LSR;WDFY4	639	644		x	x								x				x	NLALSR	Phospho (STY)	752.358	0.358204	1107	Lipolysis-stimulated lipoprotein receptor;WD repeat- and FYVE domain-containing protein 4	yes	no	0	0	1	0
Q86X29	LSR	639	649	x	x	x	x			x	x	x		x	x	x	x	x	NLALSRESLVV	Phospho (STY)	1279.65	0.653717	1107	Lipolysis-stimulated lipoprotein receptor	yes	yes	0	0	1	1	1	1	2		2		1				TRUE	TRUE	1	2	1	1	1	1	1
Q86X29	LSR	639	649			x									x	x			NLALSRESLVV	2 Phospho (STY)	1359.62	0.620047	1107	Lipolysis-stimulated lipoprotein receptor	yes	yes	0	0	2	1
Q96Q15	SMG1	3566	3583			x									x	x			NLATSADTPPSTVPGTGK	Phospho (STY)	1792.82	0.824424	1319	Serine/threonine-protein kinase SMG1	yes	yes	0	0	1	0
Q96Q15	SMG1	3566	3583			x									x	x			NLATSADTPPSTVPGTGK	2 Phospho (STY)	1872.79	0.790754	1319	Serine/threonine-protein kinase SMG1	yes	yes	0	0	2	0
O94804	STK10	182	188	x				x											NLKTLQK	Phospho (STY)	923.484	0.484133	215	Serine/threonine-protein kinase 10	yes	yes	0	0	1	1					1	1
O75379	VAMP4	24	45			x									x	x	x		NLLEDDSDEEEDFFLRGPSGPR	Phospho (STY)	2616.1	0.101721	186	Vesicle-associated membrane protein 4	yes	yes	0	0	1	1
Q05209	PTPN12	433	439			x									x				NLSFEIK	Phospho (STY)	929.426	0.425949	787	Tyrosine-protein phosphatase non-receptor type 12	yes	yes	0	0	1	0
Q05209	PTPN12	433	448			x									x	x			NLSFEIKKVPLQEGPK	Phospho (STY)	1906	0.996515	787	Tyrosine-protein phosphatase non-receptor type 12	yes	yes	0	0	1	2
P52569	SLC7A2	644	654		x							x							NLSSPFIFHEK	Phospho (STY)	1397.64	0.638067	634	Cationic amino acid transporter 2	yes	yes	0	0	1	0													1			1	1
Q86X95	CIR1	189	214			x									x				NLTANDPSQEYVASEGEEDPEVEFLK	Phospho (STY)	2989.28	0.275388	1108	Corepressor interacting with RBPJ 1	yes	yes	0	0	1	0
Q13098	GPS1	462	486		x						x								NQIHVKSPPREGSQGELTPANSQSR	Phospho (STY)	2796.33	0.330432	824	COP9 signalosome complex subunit 1	yes	yes	0	0	1	2													1		1
O60841	EIF5B	203	226			x									x				NQKNKPGPNIESGNEDDDASFKIK	Phospho (STY)	2724.24	0.239217	172	Eukaryotic translation initiation factor 5B	yes	yes	0	0	1	3
Q9BQG0	MYBBP1A	1255	1279			x									x				NQKPSQVNGAPGSPTEPAGQKQHQK	Phospho (STY)	2692.27	0.271855	1362	Myb-binding protein 1A	yes	yes	0	0	1	2															1
Q9UBW7	ZMYM2	295	312		x	x					x				x				NQKQPGVDSLSPVASLPK	Phospho (STY)	1943.97	0.971757	1562	Zinc finger MYM-type protein 2	yes	yes	0	0	1	1													1	1	1
Q9P265	DIP2B	69	84	x			x												NQTPAPSAAQTSAPSK	Phospho (STY)	1634.73	0.730129	1543	Disco-interacting protein 2 homolog B	yes	yes	0	0	1	0		1	1		1
Q08945	SSRP1	427	455			x									x	x			NRGLKEGMNPSYDEYADSDEDQHDAYLER	Oxidation (M);Phospho (STY)	3512.41	0.41	802	FACT complex subunit SSRP1	yes	yes	0	1	1	2
P49006	MARCKSL1	108	144			x											x		NRKEGGGDSSASSPTEEEQEQGEIGACSDEGTAQEGK	Phospho (STY)	3890.57	0.565785	587	MARCKS-related protein	yes	yes	0	0	1	2
P49792	RANBP2	2662	2687			x										x			NRPDYVSEEEEDDEDFETAVKKLNGK	Phospho (STY)	3135.36	0.355763	601	E3 SUMO-protein ligase RanBP2	yes	yes	0	0	1	3
Q8TAD8	SNIP1	97	106		x							x							NRSPHHSTVK	Phospho (STY)	1241.57	0.566633	1186	Smad nuclear-interacting protein 1	yes	yes	0	0	1	1																	1	1
Q8N4C8	MINK1	767	786		x						x								NRVGVSSKPDSSPVLSPGNK	Phospho (STY)	2104.03	0.0313969	1150	Misshapen-like kinase 1	yes	yes	0	0	1	2														2	1
P05412	JUN	57	78			x									x	x			NSDLLTSPDVGLLKLASPELER	Phospho (STY)	2446.24	0.235636	287	Transcription factor AP-1	yes	yes	0	0	1	1
Q4VCS5	AMOT	3	17			x											x		NSEEQPSGGTTVLQR	Phospho (STY)	1681.73	0.730858	960	Angiomotin	yes	yes	0	0	1	0
Q6P1M3	LLGL2	960	978		x						x								NSGTQSDGEEKQPGLVMER	Phospho (STY)	2140.91	0.909627	1036	Lethal(2) giant larvae protein homolog 2	yes	yes	0	0	1	1													1	1	1
Q9UMD9	COL17A1	178	187	x			x												NSSNTLPIPK	Phospho (STY)	1149.54	0.543104	1609	Collagen alpha-1(XVII) chain;120 kDa linear IgA disease antigen;97 kDa linear IgA disease antigen	yes	yes	0	0	1	0		1	1		1
P20020	ATP2B1	1176	1185	x			x												NSSPPPSPNK	Phospho (STY)	1103.46	0.464854	422	Plasma membrane calcium-transporting ATPase 1	yes	yes	0	0	1	0		1	1		1
Q9H1B7	IRF2BPL	656	670		x							x							NSSSPVSPASVPGQR	Phospho (STY)	1548.69	0.69335	1424	Interferon regulatory factor 2-binding protein-like	yes	yes	0	0	1	0													1				1	1
Q6DN90	IQSEC1	511	524		x						x								NSWDSPAFSNDVIR	Phospho (STY)	1686.7	0.703915	1021	IQ motif and SEC7 domain-containing protein 1	yes	yes	0	0	1	0													1	1
O14617	AP3D1	823	840		x						x								NTETSKSPEKDVPMVEKK	Phospho (STY)	2126	0.996651	98	AP-3 complex subunit delta-1	yes	yes	0	0	1	3														2	2			1
Q9NYF8	BCLAF1	256	271		x						x	x							NTPSQHSHSIQHSPER	Phospho (STY)	1920.82	0.822801	1521	Bcl-2-associated transcription factor 1	yes	yes	0	0	1	0													2	1	1	1	1
Q9H2G2	SLK	180	186	x				x											NTRTIQR	Phospho (STY)	967.46	0.460043	1429	STE20-like serine/threonine-protein kinase	yes	yes	0	0	1	1					1	1
Q13427	PPIG	411	422		x							x							NVSESPNRKNEK	Phospho (STY)	1480.67	0.667135	841	Peptidyl-prolyl cis-trans isomerase G	yes	yes	0	0	1	2															1	1	1
Q86WB0	ZC3HC1	17	33			x									x	x			NWGAVVRSPEGTPQKIR	Phospho (STY)	1973.98	0.983659	1103	Nuclear-interacting partner of ALK	yes	yes	0	0	1	2
P17302	GJA1	300	319			x											x		NYNKQASEQNWANYSAEQNR	Phospho (STY)	2494.03	0.0298933	397	Gap junction alpha-1 protein	yes	yes	0	0	1	1
P60468	SEC61B	2	20			x									x	x			PGPTPSGTNVGSSGRSPSK	Phospho (STY)	1848.84	0.83672	672	Protein transport protein Sec61 subunit beta	yes	yes	0	0	1	1
P60468	SEC61B	2	25			x									x	x			PGPTPSGTNVGSSGRSPSKAVAAR	Phospho (STY)	2317.12	0.117586	672	Protein transport protein Sec61 subunit beta	yes	yes	0	0	1	2
Q8NE71	ABCF1	2	29			x									x	x			PKAPKQQPPEPEWIGDGESTSPSDKVVK	Phospho (STY)	3110.5	0.49616	1176	ATP-binding cassette sub-family F member 1	yes	yes	0	0	1	3
P42677	RPS27	2	18		x							x							PLAKDLLHPSPEEEKRK	Phospho (STY)	2066.06	0.0561551	552	40S ribosomal protein S27	yes	yes	0	0	1	3													1				1	1
Q86WA9	SLC26A11	2	12			x												x	PSSVTALGQAR	Phospho (STY)	1165.55	0.549252	1102	Sodium-independent sulfate anion transporter	yes	yes	0	0	1	0
Q96QK1	VPS35	2	24			x									x				PTTQQSPQDEQEKLLDEAIQAVK	Phospho (STY)	2675.27	0.269121	1323	Vacuolar protein sorting-associated protein 35	yes	yes	0	0	1	1															1
Q9BXS9	SLC26A6	748	758	x			x	x											PVPDSPVSVTR	Phospho (STY)	1232.58	0.580218	1392	Solute carrier family 26 member 6	yes	yes	0	0	1	0		1	1		1	1
Q9BXS9	SLC26A6	748	759	x			x												PVPDSPVSVTRL	Phospho (STY)	1345.66	0.664282	1392	Solute carrier family 26 member 6	yes	yes	0	0	1	1		1	1		1
P05114	HMGN1	62	95			x									x				QAEVANQETKEDLPAENGETKTEESPASDEAGEK	Phospho (STY)	3710.6	0.595612	278	Non-histone chromosomal protein HMG-14	yes	yes	0	0	1	2
P05114	HMGN1	62	98			x									x	x			QAEVANQETKEDLPAENGETKTEESPASDEAGEKEAK	Phospho (STY)	4038.77	0.770282	278	Non-histone chromosomal protein HMG-14	yes	yes	0	0	1	3
P05114	HMGN1	62	98			x									x				QAEVANQETKEDLPAENGETKTEESPASDEAGEKEAK	2 Phospho (STY)	4118.74	0.736613	278	Non-histone chromosomal protein HMG-14	yes	yes	0	0	2	3
Q9C0H2	TTYH3	433	440	x	x	x		x				x	x			x			QAHDSLYR	Phospho (STY)	1068.44	0.438973	1411	Protein tweety homolog 3	yes	yes	0	0	1	0			1	TRUE	1	1										1	1	1
Q8NC44	FAM134A	381	400			x									x				QALDSEEEEEDVAAKETLLR	Phospho (STY)	2354.05	0.0526454	1166	Protein FAM134A	yes	yes	0	0	1	1
P17302	GJA1	304	319			x									x		x	x	QASEQNWANYSAEQNR	Phospho (STY)	1974.79	0.785747	397	Gap junction alpha-1 protein	yes	yes	0	0	1	0
Q8N699	MYCT1	147	158		x								x	x					QASLEQANSFPR	Phospho (STY)	1426.62	0.624208	1155	Myc target protein 1	yes	yes	0	0	1	0	1																		1
P25929	NPY1R	366	373		x						x	x	x	x					QASPVAFK	Phospho (STY)	926.426	0.426283	463	Neuropeptide Y receptor type 1	yes	yes	0	0	1	0													1	1	1	1	1	1	1
P25929	NPY1R	366	374		x						x	x	x	x					QASPVAFKK	Phospho (STY)	1054.52	0.521246	463	Neuropeptide Y receptor type 1	yes	yes	0	0	1	1													1	1	1	1	1	1	1
P25929	NPY1R	366	384		x									x					QASPVAFKKINNNDDNEKI	Phospho (STY)	2224.05	0.0525262	463	Neuropeptide Y receptor type 1	yes	yes	0	0	1	3
O60341	KDM1A	839	852		x						x								QATPGVPAQQSPSM	Phospho (STY)	1477.63	0.627244	159	Lysine-specific histone demethylase 1A	yes	yes	0	0	1	0													1	1
P43250	GRK6	559	576		x									x					QDCCGNCSDSEEELPTRL	Phospho (STY)	2248.81	0.807212	559	G protein-coupled receptor kinase 6	yes	yes	0	0	1	1																			1
P09874	PARP1	353	394			x										x			QDRIFPPETSASVAATPPPSTASAPAAVNSSASADKPLSNMK	Phospho (STY)	4246.03	0.0253318	329	Poly [ADP-ribose] polymerase 1	yes	yes	0	0	1	2
P09874	PARP1	353	394			x									x	x			QDRIFPPETSASVAATPPPSTASAPAAVNSSASADKPLSNMK	Oxidation (M);Phospho (STY)	4262.02	0.0202464	329	Poly [ADP-ribose] polymerase 1	yes	yes	0	1	1	2
P13611	VCAN	2101	2124			x									x	x	x		QEVNPVRQEIESETTSEEQIQEEK	Phospho (STY)	2938.31	0.308085	363	Versican core protein	yes	yes	0	0	1	1
Q9NYZ1	TVP23B	193	205			x									x	x			QFLRQNTGDDQTS	Phospho (STY)	1588.65	0.651879	1528	Golgi apparatus membrane protein TVP23 homolog B	yes	yes	0	0	1	1
Q12846	STX4	10	22		x									x					QGDDSSDEEDKER	Phospho (STY)	1588.55	0.552619	814	Syntaxin-4	yes	yes	0	0	1	1
Q9H0H5	RACGAP1	622	632		x							x							QGNFFASPMLK	Phospho (STY)	1318.58	0.578109	1419	Rac GTPase-activating protein 1	yes	yes	0	0	1	0													1			1	1
Q9BTA9	WAC	487	513		x	x					x	x				x			QGPVSQSATQQPVTADKQQGHEPVSPR	Phospho (STY)	2936.38	0.377777	1370	WW domain-containing adapter protein with coiled-coil	yes	yes	0	0	1	1													1	1	1	1	1	1
Q13263	TRIM28	435	469			x									x	x			QGSGSSQPMEVQEGYGFGSGDDPYSSAEPHVSGVK	Oxidation (M);Phospho (STY)	3652.49	0.49373	833	Transcription intermediary factor 1-beta	yes	yes	0	1	1	0
Q13263	TRIM28	435	470		x	x					x				x	x			QGSGSSQPMEVQEGYGFGSGDDPYSSAEPHVSGVKR	Oxidation (M);Phospho (STY)	3808.59	0.594841	833	Transcription intermediary factor 1-beta	yes	yes	0	1	1	1													2		2			2
Q13263	TRIM28	435	470		x	x					x	x				x			QGSGSSQPMEVQEGYGFGSGDDPYSSAEPHVSGVKR	Phospho (STY)	3792.6	0.599927	833	Transcription intermediary factor 1-beta	yes	yes	0	0	1	1													2		2		1	2
Q9NZI8	IGF2BP1	179	190			x									x	x			QGSPVAAGAPAK	Phospho (STY)	1132.53	0.527788	1531	Insulin-like growth factor 2 mRNA-binding protein 1	yes	yes	0	0	1	0
Q9NZI8	IGF2BP1	179	199			x									x	x			QGSPVAAGAPAKQQQVDIPLR	Phospho (STY)	2210.12	0.120881	1531	Insulin-like growth factor 2 mRNA-binding protein 1	yes	yes	0	0	1	1
Q9NZI8	IGF2BP1	179	213			x										x			QGSPVAAGAPAKQQQVDIPLRLLVPTQYVGAIIGK	Phospho (STY)	3662.99	0.991317	1531	Insulin-like growth factor 2 mRNA-binding protein 1	yes	yes	0	0	1	2
Q9NZI8	IGF2BP1	179	219			x										x			QGSPVAAGAPAKQQQVDIPLRLLVPTQYVGAIIGKEGATIR	Phospho (STY)	4290.33	0.325341	1531	Insulin-like growth factor 2 mRNA-binding protein 1	yes	yes	0	0	1	3
Q01433	AMPD2	166	180			x									x	x			QISQDVKLEPDILLR	Phospho (STY)	1845.96	0.960129	768	AMP deaminase 2	yes	yes	0	0	1	1
Q9NYF8	BCLAF1	646	653		x						x	x		x					QKSPEIHR	Phospho (STY)	1073.5	0.501908	1521	Bcl-2-associated transcription factor 1	yes	yes	0	0	1	1													1	1		1	1	2
Q9NYF8	BCLAF1	646	654		x							x							QKSPEIHRR	Phospho (STY)	1229.6	0.603019	1521	Bcl-2-associated transcription factor 1	yes	yes	0	0	1	2															1	2	2	2
Q3KQU3	MAP7D1	63	92			x										x			QLPLEPESPSGQVGPRPAPPQEESPSSEAK	Phospho (STY)	3204.5	0.497617	950	MAP7 domain-containing protein 1	yes	yes	0	0	1	1
Q86VM9	ZC3H18	891	897			x										x			QLSPQSK	Phospho (STY)	866.39	0.389898	1098	Zinc finger CCCH domain-containing protein 18	yes	yes	0	0	1	0																	1
P04792	HSPB1	80	89	x	x			x			x	x	x	x					QLSSGVSEIR	Phospho (STY)	1154.53	0.533268	272	Heat shock protein beta-1	yes	yes	0	0	1	0			1	TRUE	1	1							1	2	1	2	2	2	1
P04792	HSPB1	80	94		x						x	x							QLSSGVSEIRHTADR	Phospho (STY)	1734.81	0.805026	272	Heat shock protein beta-1	yes	yes	0	0	1	1													2	2	1	1	2	2
P04792	HSPB1	80	96		x						x								QLSSGVSEIRHTADRWR	Phospho (STY)	2076.99	0.98545	272	Heat shock protein beta-1	yes	yes	0	0	1	2													1		2			2
P49840;P49841	GSK3A;GSK3B	269	283		x	x					x	x			x	x			QLVRGEPNVSYICSR	Phospho (STY)	1856.86	0.860432	603;604	Glycogen synthase kinase-3 alpha;Glycogen synthase kinase-3 beta	no	no	0	0	1	1													1	2	1	2	2	2
Q96PK6	RBM14	204	212		x	x						x				x			QPTPPFFGR	Phospho (STY)	1125.5	0.500845	1315	RNA-binding protein 14	yes	yes	0	0	1	0													1			1	1	1
Q8NE71	ABCF1	7	29			x									x	x			QQPPEPEWIGDGESTSPSDKVVK	Phospho (STY)	2589.16	0.163593	1176	ATP-binding cassette sub-family F member 1	yes	yes	0	0	1	1
Q9Y618	NCOR2	197	222		x						x								QQQLEEEAAKPPEPEKPVSPPPIESK	Phospho (STY)	2961.44	0.437248	1687	Nuclear receptor corepressor 2	yes	yes	0	0	1	2													1	1	1		1
Q9UQ35	SRRM2	1078	1089		x	x						x			x	x			QSHSESPSLQSK	Phospho (STY)	1393.59	0.587488	1632	Serine/arginine repetitive matrix protein 2	yes	yes	0	0	1	0														1		1	1	1
P13861	PRKAR2A	57	96			x										x			QSLGHPPPEPGPDRVADAKGDSESEEDEDLEVPVPSRFNR	2 Phospho (STY)	4513.97	0.970075	367	cAMP-dependent protein kinase type II-alpha regulatory subunit	yes	yes	0	0	2	3
Q14160	SCRIB	1444	1459		x							x							QSPASPPPLGGGAPVR	Phospho (STY)	1566.76	0.755556	871	Protein scribble homolog	yes	yes	0	0	1	0		1															1	1
Q14160	SCRIB	1444	1462			x										x			QSPASPPPLGGGAPVRTAK	Phospho (STY)	1866.94	0.935312	871	Protein scribble homolog	yes	yes	0	0	1	1
Q9Y4B4	RAD54L2	1193	1225			x										x			QSSPSTNAALPGPPAQLMDSSAVPGTALGTEPR	Phospho (STY)	3284.54	0.538436	1669	Helicase ARIP4	yes	yes	0	0	1	0
Q9UKK3	PARP4	1346	1357	x			x												QVASFGSAAPPR	Phospho (STY)	1266.58	0.575801	1589	Poly [ADP-ribose] polymerase 4	yes	yes	0	0	1	0		1	1		1
O43684	BUB3	315	328		x						x	x							QVTDAETKPKSPCT	Phospho (STY)	1640.71	0.711702	146	Mitotic checkpoint protein BUB3	yes	yes	0	0	1	2													1	1	1		1	1
Q9UFC0	LRWD1	247	272			x									x	x			RACASPSAQVEGSPVAGSDGSQPAVK	Phospho (STY)	2592.16	0.163944	1566	Leucine-rich repeat and WD repeat-containing protein 1	yes	yes	0	0	1	1
Q15773	MLF2	223	244			x										x			RAEGPPRLAIQGPEDSPSRQSR	Phospho (STY)	2483.2	0.203047	927	Myeloid leukemia factor 2	yes	yes	0	0	1	3
P04637	TP53	306	319			x									x	x			RALPNNTSSSPQPK	Phospho (STY)	1575.74	0.740635	270	Cellular tumor antigen p53	yes	yes	0	0	1	1
Q9BSL1	UBAC1	95	102		x							x							RAPSPLPK	Phospho (STY)	944.484	0.484467	1368	Ubiquitin-associated domain-containing protein 1	yes	yes	0	0	1	1																1	1	1
Q8N1F8	STK11IP	385	399		x								x						RASISEPSDTDPEPR	Phospho (STY)	1735.74	0.741422	1140	Serine/threonine-protein kinase 11-interacting protein	yes	yes	0	0	1	1																			1
P31323	PRKAR2B	112	132		x	x					x	x	x	x	x	x	x		RASVCAEAYNPDEEEDDAESR	Phospho (STY)	2491.94	0.943506	495	cAMP-dependent protein kinase type II-beta regulatory subunit	yes	yes	0	0	1	1													2	2	2	1	2	2
P31323	PRKAR2B	112	137			x										x			RASVCAEAYNPDEEEDDAESRIIHPK	Phospho (STY)	3080.32	0.318272	495	cAMP-dependent protein kinase type II-beta regulatory subunit	yes	yes	0	0	1	2															1			1
Q86U86	PBRM1	7	33		x						x	x							RATSPSSSVSGDFDDGHHSVSTPGPSR	Phospho (STY)	2806.19	0.194392	1091	Protein polybromo-1	yes	yes	0	0	1	1													1	1	1		1	1
P40818	USP8	574	582		x							x							RCPTPEIQK	Phospho (STY)	1207.54	0.542058	540	Ubiquitin carboxyl-terminal hydrolase 8	yes	yes	0	0	1	1																1		1
P40818	USP8	574	583		x						x	x							RCPTPEIQKK	Phospho (STY)	1335.64	0.637021	540	Ubiquitin carboxyl-terminal hydrolase 8	yes	yes	0	0	1	2													1	1	1	1	1	1
Q96EB6	SIRT1	39	58			x									x				RDGPGLERSPGEPGGAAPER	Phospho (STY)	2083.94	0.943644	1284	NAD-dependent protein deacetylase sirtuin-1;SirtT1 75 kDa fragment	yes	yes	0	0	1	2
Q96EB6	SIRT1	39	65		x	x					x				x	x			RDGPGLERSPGEPGGAAPEREVPAAAR	Phospho (STY)	2778.32	0.319868	1284	NAD-dependent protein deacetylase sirtuin-1;SirtT1 75 kDa fragment	yes	yes	0	0	1	3													1	1
P43243	MATR3	186	207			x									x	x			RDSFDDRGPSLNPVLDYDHGSR	Phospho (STY)	2597.13	0.129607	558	Matrin-3	yes	yes	0	0	1	2															1
O96013	PAK4	102	110		x								x						RDSPPPPAR	Phospho (STY)	1071.49	0.486258	244	Serine/threonine-protein kinase PAK 4	yes	yes	0	0	1	1			1		1												1		1
P15056	BRAF	444	462			x									x	x			RDSSDDWEIPDGQITVGQR	Phospho (STY)	2252.97	0.969919	375	Serine/threonine-protein kinase B-raf	yes	yes	0	0	1	1
Q9Y478	PRKAB1	22	35		x						x	x							RDSSGGTKDGDRPK	Phospho (STY)	1554.68	0.678763	1667	5'-AMP-activated protein kinase subunit beta-1	yes	yes	0	0	1	3													1	1	1		1	1
Q1KMD3	HNRNPUL2	152	174			x									x				REEDEPEERSGDETPGSEVPGDK	Phospho (STY)	2623.06	0.0558929	944	Heterogeneous nuclear ribonucleoprotein U-like protein 2	yes	yes	0	0	1	2
Q1KMD3	HNRNPUL2	152	187			x									x				REEDEPEERSGDETPGSEVPGDKAAEEQGDDQDSEK	Phospho (STY)	4025.6	0.604339	944	Heterogeneous nuclear ribonucleoprotein U-like protein 2	yes	yes	0	0	1	3
Q9NTJ3	SMC4	14	38			x									x	x			REEGPPPPSPDGASSDAEPEPPSGR	Phospho (STY)	2594.09	0.0922188	1500	Structural maintenance of chromosomes protein 4	yes	yes	0	0	1	1
P36915	GNL1	44	61			x									x				REEQTDTSDGESVTHHIR	Phospho (STY)	2175.92	0.918218	529	Guanine nucleotide-binding protein-like 1	yes	yes	0	0	1	1
P36915	GNL1	44	62			x									x				REEQTDTSDGESVTHHIRR	Phospho (STY)	2332.02	0.0193286	529	Guanine nucleotide-binding protein-like 1	yes	yes	0	0	1	2
Q9UKL0	RCOR1	255	284			x										x			REREESEDELEEANGNNPIDIEVDQNKESK	Phospho (STY)	3594.56	0.559501	1590	REST corepressor 1	yes	yes	0	0	1	3
Q8IYB3	SRRM1	448	458			x									x	x			RESPSPAPKPR	Phospho (STY)	1300.63	0.628899	1129	Serine/arginine repetitive matrix protein 1	yes	yes	0	0	1	2
Q8IYB3	SRRM1	448	458			x										x			RESPSPAPKPR	2 Phospho (STY)	1380.6	0.59523	1129	Serine/arginine repetitive matrix protein 1	yes	yes	0	0	2	2
Q9H6S3	EPS8L2	238	245	x				x											RESQEEPR	Phospho (STY)	1109.45	0.450266	1445	Epidermal growth factor receptor kinase substrate 8-like protein 2	yes	yes	0	0	1	1					1	1
Q2NKX8	ERCC6L	6	23			x									x				RFPEAEALSPEQAAHYLR	Phospho (STY)	2164.01	0.0102675	948	DNA excision repair protein ERCC-6-like	yes	yes	0	0	1	1
Q13286	CLN3	10	24		x						x	x							RFSDSEGEETVPEPR	Phospho (STY)	1813.75	0.751987	835	Battenin	yes	yes	0	0	1	1													1	1		1	1
Q15287	RNPS1	249	254		x									x					RFSPPR	Phospho (STY)	838.385	0.385087	910	RNA-binding protein with serine-rich domain 1	yes	yes	0	0	1	1
Q92785	DPF2	131	152			x										x			RGAPDPRVDDDSLGEFPVTNSR	Phospho (STY)	2479.11	0.112895	1254	Zinc finger protein ubi-d4	yes	yes	0	0	1	2
Q96QR8	PURB	294	312		x	x							x		x		x		RGGGSGGGEESEGEEVDED	Phospho (STY)	1930.67	0.670168	1324	Transcriptional activator protein Pur-beta	yes	yes	0	0	1	1																			1
Q96QR8	PURB	294	312			x											x		RGGGSGGGEESEGEEVDED	2 Phospho (STY)	2010.64	0.636498	1324	Transcriptional activator protein Pur-beta	yes	yes	0	0	2	1
P49736	MCM2	19	30		x						x	x							RGNDPLTSSPGR	Phospho (STY)	1335.59	0.593242	599	DNA replication licensing factor MCM2	yes	yes	0	0	1	1													1		1		1	1
O43379	WDR62	29	43			x									x	x			RGQSSPPPAPPICLR	Phospho (STY)	1711.82	0.822924	136	WD repeat-containing protein 62	yes	yes	0	0	1	1
Q9BUJ2	HNRNPUL1	191	223			x									x	x			RGRSPQPPAEEDEDDFDDTLVAIDTYNCDLHFK	Phospho (STY)	3944.68	0.683656	1378	Heterogeneous nuclear ribonucleoprotein U-like protein 1	yes	yes	0	0	1	2
Q9BTV5	FSD1	484	496			x									x				RGSATSSSNTSLT	Phospho (STY)	1347.57	0.566753	1375	Fibronectin type III and SPRY domain-containing protein 1	yes	yes	0	0	1	1
Q8IZP9	GPR64	1008	1017	x					x										RGSLHFIEQM	Oxidation (M);Phospho (STY)	1312.56	0.563522	1136	G-protein coupled receptor 64	yes	yes	0	1	1	1	1						1	1	1			TRUE
Q86UX6	STK32C	8	23			x									x	x			RGSSAAASPGSPPPGR	Phospho (STY)	1530.69	0.694019	1095	Serine/threonine-protein kinase 32C	yes	yes	0	0	1	1
Q16637	SMN1	23	41			x									x	x			RGTGQSDDSDIWDDTALIK	Phospho (STY)	2171.94	0.937222	940	Survival motor neuron protein	yes	yes	0	0	1	1
Q16637	SMN1	23	41			x									x				RGTGQSDDSDIWDDTALIK	2 Phospho (STY)	2251.9	0.903552	940	Survival motor neuron protein	yes	yes	0	0	2	1
Q16637	SMN1	23	45			x									x	x			RGTGQSDDSDIWDDTALIKAYDK	Phospho (STY)	2649.16	0.15957	940	Survival motor neuron protein	yes	yes	0	0	1	2
Q16637	SMN1	23	51			x									x				RGTGQSDDSDIWDDTALIKAYDKAVASFK	Phospho (STY)	3252.5	0.497617	940	Survival motor neuron protein	yes	yes	0	0	1	3
Q6PD62	CTR9	962	982			x										x			RHPKGEEGSDDDETENGPKPK	Phospho (STY)	2401.02	0.0183256	1042	RNA polymerase-associated protein CTR9 homolog	yes	yes	0	0	1	3
Q8IZD4	DCP1B	281	288		x							x							RHSPPIEK	Phospho (STY)	1042.5	0.496094	1133	mRNA-decapping enzyme 1B	yes	yes	0	0	1	1																1	1
Q92769	HDAC2	414	433			x									x	x			RIACDEEFSDSEDEGEGGRR	Phospho (STY)	2392.92	0.922711	1253	Histone deacetylase 2	yes	yes	0	0	1	2
Q92769	HDAC2	414	439			x										x			RIACDEEFSDSEDEGEGGRRNVADHK	2 Phospho (STY)	3137.22	0.218314	1253	Histone deacetylase 2	yes	yes	0	0	2	3
Q92769	HDAC2	414	439			x									x	x			RIACDEEFSDSEDEGEGGRRNVADHK	Phospho (STY)	3057.25	0.251984	1253	Histone deacetylase 2	yes	yes	0	0	1	3
Q13547	HDAC1	413	432			x									x	x			RIACEEEFSDSEEEGEGGRK	2 Phospho (STY)	2472.91	0.914193	850	Histone deacetylase 1	yes	yes	0	0	2	2
Q13547	HDAC1	413	432			x										x			RIACEEEFSDSEEEGEGGRK	Phospho (STY)	2392.95	0.947863	850	Histone deacetylase 1	yes	yes	0	0	1	2
Q13547	HDAC1	413	438			x									x	x			RIACEEEFSDSEEEGEGGRKNSSNFK	Phospho (STY)	3070.26	0.261151	850	Histone deacetylase 1	yes	yes	0	0	1	3
Q13547	HDAC1	413	438			x									x	x			RIACEEEFSDSEEEGEGGRKNSSNFK	2 Phospho (STY)	3150.23	0.227482	850	Histone deacetylase 1	yes	yes	0	0	2	3
Q9Y2W1	THRAP3	678	687		x	x					x	x			x	x			RIDISPSTFR	Phospho (STY)	1270.61	0.607101	1651	Thyroid hormone receptor-associated protein 3	yes	yes	0	0	1	1													1		1		1	1
Q9Y2W1	THRAP3	678	688			x										x			RIDISPSTFRK	Phospho (STY)	1398.7	0.702064	1651	Thyroid hormone receptor-associated protein 3	yes	yes	0	0	1	2													1					1
Q9NYF8	BCLAF1	654	663		x	x					x	x				x			RIDISPSTLR	Phospho (STY)	1236.62	0.622751	1521	Bcl-2-associated transcription factor 1	yes	yes	0	0	1	1													1	1	1	1	1	1
Q9NYF8	BCLAF1	654	664		x	x					x	x				x			RIDISPSTLRK	Phospho (STY)	1364.72	0.717714	1521	Bcl-2-associated transcription factor 1	yes	yes	0	0	1	2													1	1	1	2	2	2
Q96CC6	RHBDF1	387	394	x				x											RIDSFVKR	Phospho (STY)	1099.55	0.553943	1280	Inactive rhomboid protein 1	yes	yes	0	0	1	2			1		2	2
Q9H981	ACTR8	128	137			x									x	x			RIPVSPEQAR	Phospho (STY)	1231.61	0.607436	1457	Actin-related protein 8	yes	yes	0	0	1	1
P10412;P16402	HIST1H1E;HIST1H1D	33	46		x	x					x	x				x			RKASGPPVSELITK	Phospho (STY)	1561.82	0.822908	338;388	Histone H1.4;Histone H1.3	no	no	0	0	1	2													2	1	2	2	2	2
Q8IU81	IRF2BP1	381	394		x						x	x							RKASPEPEGEAAGK	Phospho (STY)	1505.69	0.687536	1115	Interferon regulatory factor 2-binding protein 1	yes	yes	0	0	1	2													1	1	1	1	1	1
Q9H1B7	IRF2BPL	544	566		x						x	x							RKASPEPPDSAEGALKLGEEQQR	Phospho (STY)	2572.23	0.228259	1424	Interferon regulatory factor 2-binding protein-like	yes	yes	0	0	1	3													1	2	1	1	2	1
Q92922	SMARCC1	325	340			x									x	x			RKHSPSPPPPTPTESR	2 Phospho (STY)	1929.85	0.849941	1264	SWI/SNF complex subunit SMARCC1	yes	yes	0	0	2	2
Q12888	TP53BP1	1668	1681			x										x			RKLITSEEERSPAK	Phospho (STY)	1722.87	0.866563	816	Tumor suppressor p53-binding protein 1	yes	yes	0	0	1	3
Q13428	TCOF1	1347	1357			x										x			RKLSGDQPAAR	Phospho (STY)	1277.62	0.624148	842	Treacle protein	yes	yes	0	0	1	2
P36507	MAP2K2	5	39			x									x	x			RKPVLPALTINPTIAEGPSPTSEGASEANLVDLQK	Phospho (STY)	3692.9	0.902621	526	Dual specificity mitogen-activated protein kinase kinase 2	yes	yes	0	0	1	2
O60832	DKC1	447	467			x									x	x			RKRESESESDETPPAAPQLIK	2 Phospho (STY)	2527.14	0.135677	171	H/ACA ribonucleoprotein complex subunit 4	yes	yes	0	0	2	3
Q8TAQ2	SMARCC2	299	312		x	x					x				x	x			RKRSPSPSPTPEAK	2 Phospho (STY)	1696.77	0.7699	1187	SWI/SNF complex subunit SMARCC2	yes	yes	0	0	2	3													1		1
Q4G0J3	LARP7	295	309			x									x	x			RKRSSSEDAESLAPR	2 Phospho (STY)	1847.79	0.79282	957	La-related protein 7	yes	yes	0	0	2	3
Q9H0E3	SAP130	873	887		x						x	x							RKSPPKEYIDEEGVR	Phospho (STY)	1881.9	0.898592	1418	Histone deacetylase complex subunit SAP130	yes	yes	0	0	1	3													2	1	2	1	1	2
Q09161	NCBP1	19	37			x									x	x			RKTSDANETEDHLESLICK	Phospho (STY)	2325.03	0.0308045	806	Nuclear cap-binding protein subunit 1	yes	yes	0	0	1	2
Q9Y5J1	UTP18	202	220			x									x	x			RKTSSDDESEEDEDDLLQR	2 Phospho (STY)	2425.92	0.915967	1681	U3 small nucleolar RNA-associated protein 18 homolog	yes	yes	0	0	2	2
Q9Y5J1	UTP18	202	220			x									x				RKTSSDDESEEDEDDLLQR	Phospho (STY)	2345.95	0.949637	1681	U3 small nucleolar RNA-associated protein 18 homolog	yes	yes	0	0	1	2
Q9Y5J1	UTP18	202	233			x									x				RKTSSDDESEEDEDDLLQRTGNFISTSTSLPR	2 Phospho (STY)	3787.61	0.609896	1681	U3 small nucleolar RNA-associated protein 18 homolog	yes	yes	0	0	2	3
Q9ULT8	HECTD1	354	361			x										x			RLDSSGER	Phospho (STY)	998.418	0.418238	1604	E3 ubiquitin-protein ligase HECTD1	yes	yes	0	0	1	1
Q9NTI5	PDS5B	1269	1286			x									x	x			RLKEDILENEDEQNSPPK	Phospho (STY)	2233.03	0.0263711	1499	Sister chromatid cohesion protein PDS5 homolog B	yes	yes	0	0	1	2
Q9P2B2	PTGFRN	872	879	x					x										RLMSMEMD	2 Oxidation (M);Phospho (STY)	1123.37	0.374918	1546	Prostaglandin F2 receptor negative regulator	yes	yes	0	2	1	1							2	3	2	3
Q9P2B2	PTGFRN	872	879	x	x	x				x			x				x		RLMSMEMD	Oxidation (M);Phospho (STY)	1107.38	0.380003	1546	Prostaglandin F2 receptor negative regulator	yes	yes	0	1	1	1										1	TRUE	TRUE							1
Q9P2B2	PTGFRN	872	879	x	x			x						x					RLMSMEMD	Phospho (STY)	1091.39	0.385088	1546	Prostaglandin F2 receptor negative regulator	yes	yes	0	0	1	1				TRUE	1
Q5T8P6	RBM26	123	134		x	x					x					x			RLNHSPPQSSSR	Phospho (STY)	1444.66	0.657239	992	RNA-binding protein 26	yes	yes	0	0	1	1													1	1				1
Q00839	HNRNPU	24	37			x									x	x			RLSDKGLKAELMER	Oxidation (M);Phospho (STY)	1740.86	0.85937	764	Heterogeneous nuclear ribonucleoprotein U	yes	yes	0	1	1	3
Q00839	HNRNPU	24	37			x										x			RLSDKGLKAELMER	Phospho (STY)	1724.86	0.864455	764	Heterogeneous nuclear ribonucleoprotein U	yes	yes	0	0	1	3
Q9UKV3	ACIN1	708	722			x										x			RLSQPESAEKHVTQR	Phospho (STY)	1844.89	0.889424	1594	Apoptotic chromatin condensation inducer in the nucleus	yes	yes	0	0	1	2
Q9H7D7	WDR26	119	129	x			x												RLSQSDEDVIR	Phospho (STY)	1396.63	0.634773	1449	WD repeat-containing protein 26	yes	yes	0	0	1	1		1	1		1
P62753;Q9Y253	RPS6;POLH	233	238			x										x			RLSSLR	Phospho (STY)	810.411	0.411302	708	40S ribosomal protein S6;DNA polymerase eta	yes	no	0	0	1	1
P62753	RPS6	233	243			x									x	x			RLSSLRASTSK	2 Phospho (STY)	1364.62	0.621444	708	40S ribosomal protein S6	yes	yes	0	0	2	2
P62753	RPS6	233	243			x									x	x			RLSSLRASTSK	3 Phospho (STY)	1444.59	0.587775	708	40S ribosomal protein S6	yes	yes	0	0	3	2
P62753	RPS6	233	243			x										x			RLSSLRASTSK	Phospho (STY)	1284.66	0.655114	708	40S ribosomal protein S6	yes	yes	0	0	1	2
P62753	RPS6	233	249			x									x	x	x		RLSSLRASTSKSESSQK	3 Phospho (STY)	2090.88	0.879994	708	40S ribosomal protein S6	yes	yes	0	0	3	3
P62753	RPS6	233	249			x											x		RLSSLRASTSKSESSQK	4 Phospho (STY)	2170.85	0.846324	708	40S ribosomal protein S6	yes	yes	0	0	4	3
O75379	VAMP4	23	45			x									x	x			RNLLEDDSDEEEDFFLRGPSGPR	Phospho (STY)	2772.2	0.202832	186	Vesicle-associated membrane protein 4	yes	yes	0	0	1	2
Q9HCG8	CWC22	827	835		x	x					x	x			x	x			RNSFSENEK	Phospho (STY)	1189.48	0.476481	1466	Pre-mRNA-splicing factor CWC22 homolog	yes	yes	0	0	1	1													1	1			1	1
Q9HCG8	CWC22	827	839		x						x								RNSFSENEKHTHR	Phospho (STY)	1720.74	0.743094	1466	Pre-mRNA-splicing factor CWC22 homolog	yes	yes	0	0	1	2													1		1
P13807	GYS1	708	737			x									x	x			RNSVDTATSSSLSTPSEPLSPTSSLGEERN	Phospho (STY)	3185.44	0.436139	366	Glycogen [starch] synthase, muscle	yes	yes	0	0	1	2
Q9BTC0	DIDO1	1454	1477		x						x								RNSVERPAEPVAGAATPSLVEQQK	Phospho (STY)	2613.29	0.291193	1371	Death-inducer obliterator 1	yes	yes	0	0	1	2													1		1
Q14166	TTLL12	10	40			x									x				RPAERSSPGQTPEEGAQALAEFAALHGPALR	Phospho (STY)	3293.59	0.594252	872	Tubulin--tyrosine ligase-like protein 12	yes	yes	0	0	1	2															1			1
Q96I25	RBM17	150	165			x									x	x			RPDPDSDEDEDYERER	Phospho (STY)	2101.79	0.7862	1297	Splicing factor 45	yes	yes	0	0	1	2																			1
Q12996	CSTF3	686	709		x	x					x				x	x			RPNEDSDEDEEKGAVVPPVHDIYR	Phospho (STY)	2845.26	0.255596	820	Cleavage stimulation factor subunit 3	yes	yes	0	0	1	2													1		1
Q86YP4	GATAD2A	97	116		x						x	x							RPPSPDVIVLSDNEQPSSPR	Phospho (STY)	2269.07	0.07399	1111	Transcriptional repressor p66-alpha	yes	yes	0	0	1	1													2	2	2	2	2	2
Q01082	SPTBN1	2099	2108	x			x	x											RPPSPEPSTK	Phospho (STY)	1174.54	0.538353	765	Spectrin beta chain, non-erythrocytic 1	yes	yes	0	0	1	1		1	1		1	1
Q9Y228	TRAF3IP3	26	33		x						x								RQEIRESR	Phospho (STY)	1152.54	0.540084	1637	TRAF3-interacting JNK-activating modulator	yes	yes	0	0	1	2													1		1
Q86VM9	ZC3H18	890	897			x										x			RQLSPQSK	Phospho (STY)	1022.49	0.491009	1098	Zinc finger CCCH domain-containing protein 18	yes	yes	0	0	1	1
Q4KMQ2	ANO6	254	265	x			x	x											RQSEDPSCPNER	Phospho (STY)	1553.59	0.592984	959	Anoctamin-6	yes	yes	0	0	1	1		1	1		1	1
O00159	MYO1C	734	740	x			x	x											RQSLATK	Phospho (STY)	882.432	0.432431	72	Unconventional myosin-Ic	yes	yes	0	0	1	1		1	1		1	1
Q9Y4K4	MAP4K5	431	454			x									x	x			RQSSPSCGPVAETSSIGNGDGISK	Phospho (STY)	2470.08	0.0795456	1673	Mitogen-activated protein kinase kinase kinase kinase 5	yes	yes	0	0	1	1
Q9NTJ3	SMC4	13	38		x	x					x				x	x	x		RREEGPPPPSPDGASSDAEPEPPSGR	Phospho (STY)	2750.19	0.19333	1500	Structural maintenance of chromosomes protein 4	yes	yes	0	0	1	2													1	1	1
Q9NTJ3	SMC4	13	38			x									x	x			RREEGPPPPSPDGASSDAEPEPPSGR	2 Phospho (STY)	2830.16	0.15966	1500	Structural maintenance of chromosomes protein 4	yes	yes	0	0	2	2
Q9H6S3	EPS8L2	237	245	x				x											RRESQEEPR	Phospho (STY)	1265.55	0.551377	1445	Epidermal growth factor receptor kinase substrate 8-like protein 2	yes	yes	0	0	1	2			2		2	2
Q13286	CLN3	9	24		x						x	x							RRFSDSEGEETVPEPR	Phospho (STY)	1969.85	0.853098	835	Battenin	yes	yes	0	0	1	2													1	2	2		2	1
P49736	MCM2	18	30		x						x	x							RRGNDPLTSSPGR	Phospho (STY)	1491.69	0.694353	599	DNA replication licensing factor MCM2	yes	yes	0	0	1	2													1	1	1		1	1
Q9NQC3	RTN4	178	201			x									x				RRGSSGSVDETLFALPAASEPVIR	Phospho (STY)	2594.29	0.28538	1482	Reticulon-4	yes	yes	0	0	1	2
Q8IU81	IRF2BP1	380	394		x							x							RRKASPEPEGEAAGK	Phospho (STY)	1661.79	0.788647	1115	Interferon regulatory factor 2-binding protein 1	yes	yes	0	0	1	3															1		1	1
Q9P2B2	PTGFRN	871	879	x					x										RRLMSMEMD	2 Oxidation (M);Phospho (STY)	1279.48	0.476029	1546	Prostaglandin F2 receptor negative regulator	yes	yes	0	2	1	2	1						1	1		1
P62753	RPS6	232	243			x										x			RRLSSLRASTSK	2 Phospho (STY)	1520.72	0.722555	708	40S ribosomal protein S6	yes	yes	0	0	2	3
Q6PD62	CTR9	1094	1111		x						x								RRPSGSEQSDNESVQSGR	Phospho (STY)	2054.88	0.876687	1042	RNA polymerase-associated protein CTR9 homolog	yes	yes	0	0	1	2													1	1	1
Q9UQ35	SRRM2	2699	2708			x										x			RRPSPQPSPR	Phospho (STY)	1256.61	0.613918	1632	Serine/arginine repetitive matrix protein 2	yes	yes	0	0	1	2																		1
Q9UQ35	SRRM2	2699	2708			x									x	x			RRPSPQPSPR	2 Phospho (STY)	1336.58	0.580248	1632	Serine/arginine repetitive matrix protein 2	yes	yes	0	0	2	2
O43318	MAP3K7	437	456			x									x	x			RRSIQDLTVTGTEPGQVSSR	Phospho (STY)	2266.11	0.106687	134	Mitogen-activated protein kinase kinase kinase 7	yes	yes	0	0	1	2
P18754	RCC1	9	19		x	x					x	x	x	x	x	x			RRSPPADAIPK	Phospho (STY)	1286.65	0.649635	414	Regulator of chromosome condensation	yes	yes	0	0	1	2													2	2	2	4	2	3	1
P18754	RCC1	9	21			x									x	x			RRSPPADAIPKSK	Phospho (STY)	1501.78	0.776626	414	Regulator of chromosome condensation	yes	yes	0	0	1	3
P57081	WDR4	389	401		x	x					x	x			x	x			RRSPPPGPDGHAK	Phospho (STY)	1450.68	0.68306	664	tRNA (guanine-N(7)-)-methyltransferase non-catalytic subunit WDR4	yes	yes	0	0	1	2													2	1	1	2	2	2
P57081	WDR4	389	402		x						x	x							RRSPPPGPDGHAKK	Phospho (STY)	1578.78	0.778023	664	tRNA (guanine-N(7)-)-methyltransferase non-catalytic subunit WDR4	yes	yes	0	0	1	3													1		1	1	1	2
P84103	SRSF3	106	112		x							x							RRSPPPR	Phospho (STY)	944.471	0.470548	754	Serine/arginine-rich splicing factor 3	yes	no	0	0	1	2																1	1	1
P49450	CENPA	15	28		x	x					x	x	x	x	x	x			RRSPSPTPTPGPSR	2 Phospho (STY)	1651.72	0.723284	594	Histone H3-like centromeric protein A	yes	yes	0	0	2	2													1	1	2	1	1	1	1
P62995;Q13595	TRA2B;TRA2A	258	267		x	x					x	x	x	x		x	x		RRSPSPYYSR	2 Phospho (STY)	1427.57	0.574829	852;727	Transformer-2 protein homolog beta;Transformer-2 protein homolog alpha	no	no	0	0	2	2													1	1	1		1	1	1
P62995;Q13595	TRA2B;TRA2A	258	267			x									x	x			RRSPSPYYSR	Phospho (STY)	1347.61	0.608498	852;727	Transformer-2 protein homolog beta;Transformer-2 protein homolog alpha	no	no	0	0	1	2																	1
Q9BUI4	POLR3C	202	214		x						x	x							RRSSDEDAAGEPK	Phospho (STY)	1496.63	0.625664	1377	DNA-directed RNA polymerase III subunit RPC3	yes	yes	0	0	1	2													1	1	1		1	1
Q8ND76	CCNY	323	334	x			x	x											RSASADNLTLPR	Phospho (STY)	1379.66	0.655842	1171	Cyclin-Y	yes	yes	0	0	1	1		1	1		1	1
Q9BTA9	WAC	61	77		x						x								RSDSPENKYSDSTGHSK	Phospho (STY)	1973.81	0.811627	1370	WW domain-containing adapter protein with coiled-coil	yes	yes	0	0	1	2													1		1
Q99590	SCAF11	877	884			x										x			RSESLSPR	Phospho (STY)	1010.45	0.454623	1348	Protein SCAF11	yes	yes	0	0	1	1
Q04637	EIF4G1	1184	1193			x										x			RSFSKEVEER	Phospho (STY)	1345.6	0.602744	782	Eukaryotic translation initiation factor 4 gamma 1	yes	yes	0	0	1	2
Q5VTL8	PRPF38B	265	270		x							x							RSLSPR	Phospho (STY)	794.38	0.380002	998	Pre-mRNA-splicing factor 38B	yes	no	0	0	1	1																1		1
Q9H2H9	SLC38A1	51	60	x				x											RSLTNSHLEK	Phospho (STY)	1263.6	0.597265	1430	Sodium-coupled neutral amino acid transporter 1	yes	yes	0	0	1	1					1	1
Q9UQ35	SRRM2	2066	2076			x										x			RSLTRSPPAIR	3 Phospho (STY)	1492.64	0.635394	1632	Serine/arginine repetitive matrix protein 2	yes	yes	0	0	3	2
Q9UQ35	SRRM2	2066	2076			x										x			RSLTRSPPAIR	2 Phospho (STY)	1412.67	0.669063	1632	Serine/arginine repetitive matrix protein 2	yes	yes	0	0	2	2
P18754	RCC1	10	19		x	x					x	x	x	x	x	x			RSPPADAIPK	Phospho (STY)	1130.55	0.548524	414	Regulator of chromosome condensation	yes	yes	0	0	1	1													1	1	1		1	1	1
P18754	RCC1	10	21			x									x	x			RSPPADAIPKSK	Phospho (STY)	1345.68	0.675515	414	Regulator of chromosome condensation	yes	yes	0	0	1	2
P57081	WDR4	390	401			x									x	x			RSPPPGPDGHAK	Phospho (STY)	1294.58	0.581949	664	tRNA (guanine-N(7)-)-methyltransferase non-catalytic subunit WDR4	yes	yes	0	0	1	1
Q9UQR0	SCML2	498	516			x									x	x			RSPQQTVPYVVPLSPKLPK	Phospho (STY)	2213.2	0.19734	1636	Sex comb on midleg-like protein 2	yes	yes	0	0	1	2
Q9UQR0	SCML2	498	516			x									x	x			RSPQQTVPYVVPLSPKLPK	2 Phospho (STY)	2293.16	0.16367	1636	Sex comb on midleg-like protein 2	yes	yes	0	0	2	2
Q8TAQ2	SMARCC2	301	312		x							x							RSPSPSPTPEAK	Phospho (STY)	1332.61	0.607495	1187	SWI/SNF complex subunit SMARCC2	yes	yes	0	0	1	1																1		1
Q8TAQ2	SMARCC2	301	312			x									x	x			RSPSPSPTPEAK	2 Phospho (STY)	1412.57	0.573826	1187	SWI/SNF complex subunit SMARCC2	yes	yes	0	0	2	1
P62995;Q13595	TRA2B;TRA2A	259	267		x						x	x							RSPSPYYSR	Phospho (STY)	1191.51	0.507387	852;727	Transformer-2 protein homolog beta;Transformer-2 protein homolog alpha	no	no	0	0	1	1													1	1	1	1	1	1
P62995;Q13595	TRA2B;TRA2A	259	267		x									x					RSPSPYYSR	2 Phospho (STY)	1271.47	0.473718	852;727	Transformer-2 protein homolog beta;Transformer-2 protein homolog alpha	no	no	0	0	2	1																			1
Q8WXG6	MADD	1058	1081			x										x			RSPTESVNTPVGKDPGLAGRGDPK	Phospho (STY)	2514.22	0.222779	1224	MAP kinase-activating death domain protein	yes	yes	0	0	1	3
Q7Z5K2	WAPAL	548	558			x									x	x			RSPTKAVYNAR	Phospho (STY)	1341.66	0.655448	1083	Wings apart-like protein homolog	yes	yes	0	0	1	2
Q4G0J3	LARP7	253	274			x									x	x			RSRPTSEGSDIESTEPQKQCSK	Phospho (STY)	2586.14	0.138123	957	La-related protein 7	yes	yes	0	0	1	3
Q5VZ89	DENND4C	1276	1295			x									x				RSSLPLDHGSPAQENPESEK	Phospho (STY)	2257	0.00121895	1006	DENN domain-containing protein 4C	yes	yes	0	0	1	1
Q9NPH3	IL1RAP	554	568	x			x	x											RSSSDEQGLSYSSLK	Phospho (STY)	1722.75	0.746173	1475	Interleukin-1 receptor accessory protein	yes	yes	0	0	1	1		1	1		1	1								1		1			1
Q9NPH3	IL1RAP	554	568		x								x						RSSSDEQGLSYSSLK	2 Phospho (STY)	1802.71	0.712504	1475	Interleukin-1 receptor accessory protein	yes	yes	0	0	2	1																			1
Q9NPH3	IL1RAP	554	570			x											x		RSSSDEQGLSYSSLKNV	Phospho (STY)	1935.86	0.857515	1475	Interleukin-1 receptor accessory protein	yes	yes	0	0	1	2									1
Q02241	KIF23	910	932		x	x							x				x		RSSTVAPAQPDGAESEWTDVETR	Phospho (STY)	2568.11	0.112954	775	Kinesin-like protein KIF23	yes	yes	0	0	1	1														1			1		1
Q13263	TRIM28	32	69			x									x	x			RSTAPSAAASASASAAASSPAGGGAEALELLEHCGVCR	Phospho (STY)	3677.66	0.656336	833	Transcription intermediary factor 1-beta	yes	yes	0	0	1	1																		1
Q86TB9	PATL1	176	188			x									x	x			RSTSPIIGSPPVR	Phospho (STY)	1445.74	0.739178	1089	Protein PAT1 homolog 1	yes	yes	0	0	1	1														1
P43243	MATR3	595	608			x									x	x			RSYSPDGKESPSDK	Phospho (STY)	1631.68	0.682845	558	Matrin-3	yes	yes	0	0	1	2
Q96F86	EDC3	120	139			x									x				RTDVKSQDVAVSPQQQQCSK	Phospho (STY)	2368.08	0.0842371	1288	Enhancer of mRNA-decapping protein 3	yes	yes	0	0	1	2
P18858	LIG1	131	149			x									x	x			RTIQEVLEEQSEDEDREAK	Phospho (STY)	2383.05	0.0540424	417	DNA ligase 1	yes	yes	0	0	1	2
Q9Y2I8	WDR37	27	40			x									x	x			RTNSSEQERTGLPR	Phospho (STY)	1709.78	0.784625	1645	WD repeat-containing protein 37	yes	yes	0	0	1	2
Q9UGN5	PARP2	22	37			x									x	x			RVNNGNTAPEDSSPAK	Phospho (STY)	1735.75	0.752656	1567	Poly [ADP-ribose] polymerase 2	yes	yes	0	0	1	1
O14654	IRS4	1221	1240			x									x	x	x		RVPRPPEREDSDNDDDTHVR	Phospho (STY)	2484.08	0.0779061	101	Insulin receptor substrate 4	yes	yes	0	0	1	3
Q9UQ35	SRRM2	2578	2587		x						x	x							RVPSPTPAPK	Phospho (STY)	1128.57	0.569259	1632	Serine/arginine repetitive matrix protein 2	yes	yes	0	0	1	1													1	1	1	1	1	1
Q9UQ35	SRRM2	2578	2591		x	x					x					x			RVPSPTPAPKEAVR	Phospho (STY)	1583.82	0.818491	1632	Serine/arginine repetitive matrix protein 2	yes	yes	0	0	1	2													1		1			1
P13861	PRKAR2A	97	117		x	x					x				x	x			RVSVCAETYNPDEEEEDTDPR	Phospho (STY)	2590.02	0.0166706	367	cAMP-dependent protein kinase type II-alpha regulatory subunit	yes	yes	0	0	1	1														1	1
P13861	PRKAR2A	97	122		x	x					x	x			x	x			RVSVCAETYNPDEEEEDTDPRVIHPK	Phospho (STY)	3164.38	0.375787	367	cAMP-dependent protein kinase type II-alpha regulatory subunit	yes	yes	0	0	1	2													1		2		1	2
Q15154	PCM1	59	74			x										x			RVTNDISPESSPGVGR	Phospho (STY)	1749.8	0.804691	907	Pericentriolar material 1 protein	yes	yes	0	0	1	1
Q969T3	SNX21	171	177	x	x		x						x						RYSDFER	Phospho (STY)	1051.41	0.412424	1274	Sorting nexin-21	yes	yes	0	0	1	1		1	1
Q8IYB3	SRRM1	595	602		x	x					x	x				x			RYSPPIQR	Phospho (STY)	1095.52	0.522643	1129	Serine/arginine repetitive matrix protein 1	yes	yes	0	0	1	1													1	1		1	1	1
O14493	CLDN4	202	209		x								x	x					SAAASNYV	Phospho (STY)	861.327	0.326963	94	Claudin-4	yes	yes	0	0	1	0				TRUE															1
P45974	USP5	779	793		x						x	x							SAADSISESVPVGPK	Phospho (STY)	1522.69	0.691619	562	Ubiquitin carboxyl-terminal hydrolase 5	yes	yes	0	0	1	0													1	1	1		1	1
Q9P2J2	IGSF9	787	803		x								x						SAAPSALGSGSPDSVAK	Phospho (STY)	1580.71	0.708331	1548	Protein turtle homolog A	yes	yes	0	0	1	0
Q86X27	RALGPS2	293	314			x									x				SAASREDLVGPEVGASPQSGRK	Phospho (STY)	2277.08	0.0750526	1106	Ras-specific guanine nucleotide-releasing factor RalGPS2	yes	yes	0	0	1	2
P53350	PLK1	2	12			x												x	SAAVTAGKLAR	Acetyl (Protein N-term);2 Phospho (STY)	1245.55	0.551968	639	Serine/threonine-protein kinase PLK1	yes	yes	1	0	2	1
Q01650	SLC7A5	31	48	x	x		x				x	x	x	x					SADGSAPAGEGEGVTLQR	Phospho (STY)	1780.76	0.762886	770	Large neutral amino acids transporter small subunit 1	yes	yes	0	0	1	0		1	1										1	1	1	1	1	1	1
Q9UQ35	SRRM2	518	524			x										x			SAQRWGR	Phospho (STY)	939.408	0.407614	1632	Serine/arginine repetitive matrix protein 2	yes	yes	0	0	1	1
Q8ND76	CCNY	324	334	x	x	x	x	x	x	x	x	x	x	x		x	x	x	SASADNLTLPR	Phospho (STY)	1223.55	0.554731	1171	Cyclin-Y	yes	yes	0	0	1	0	1	1	1	TRUE	1	1	1	1	1	1	TRUE	TRUE	1	1	1	1	1	1	1
O75400	PRPF40A	852	864		x						x	x							SASEHSSSAESER	Phospho (STY)	1442.53	0.531095	188	Pre-mRNA-processing factor 40 homolog A	yes	yes	0	0	1	0													1		1		1	1
P04049;P10398	RAF1;ARAF	619	627	x	x	x		x				x				x			SASEPSLHR	Phospho (STY)	1062.45	0.449538	263;337	RAF proto-oncogene serine/threonine-protein kinase;Serine/threonine-protein kinase A-Raf	no	no	0	0	1	0					1	1										1	1	1
P10398	ARAF	580	603			x									x	x			SASEPSLHRTQADELPACLLSAAR	Phospho (STY)	2659.24	0.242529	337	Serine/threonine-protein kinase A-Raf	yes	yes	0	0	1	1
P15056	BRAF	727	735		x	x						x		x		x			SASEPSLNR	Phospho (STY)	1039.43	0.433554	375	Serine/threonine-protein kinase B-raf	yes	yes	0	0	1	0															1	1	1	1	1
Q16629	SRSF7	231	238		x									x					SASPERMD	Phospho (STY)	971.342	0.341961	939	Serine/arginine-rich splicing factor 7	yes	yes	0	0	1	1
P52701	MSH6	63	70		x							x							SASPPKAK	Phospho (STY)	864.411	0.410633	636	DNA mismatch repair protein Msh6	yes	yes	0	0	1	1																1	1	1
Q92817	EVPL	2023	2030	x			x	x											SASPTVPR	Phospho (STY)	893.401	0.400797	1257	Envoplakin	yes	yes	0	0	1	0		1	1	TRUE	1
Q9UQ35	SRRM2	1747	1758		x						x								SASSPRTKTTSR	4 Phospho (STY)	1597.53	0.534098	1632	Serine/arginine repetitive matrix protein 2	yes	yes	0	0	4	2													1		1
Q9UMD9	COL17A1	170	177	x				x											SASVSPTR	Phospho (STY)	883.38	0.380061	1609	Collagen alpha-1(XVII) chain;120 kDa linear IgA disease antigen;97 kDa linear IgA disease antigen	yes	yes	0	0	1	0		1			1	1
Q9UMD9	COL17A1	170	187	x					x										SASVSPTRNSSNTLPIPK	2 Phospho (STY)	2014.91	0.912601	1609	Collagen alpha-1(XVII) chain;120 kDa linear IgA disease antigen;97 kDa linear IgA disease antigen	yes	yes	0	0	2	1							1		1
Q7Z3C6	ATG9A	759	783		x						x								SASYPCAAPRPGAPETTALHGGFQR	Phospho (STY)	2678.21	0.206084	1077	Autophagy-related protein 9A	yes	yes	0	0	1	1													1	1	1			1
Q13620	CUL4B	40	55			x									x				SATDGNTSTTPPTSAK	Phospho (STY)	1614.68	0.677425	858	Cullin-4B	yes	yes	0	0	1	0													1				1
Q9UQ35	SRRM2	346	356		x							x							SATRPSPSPER	Phospho (STY)	1263.56	0.560879	1632	Serine/arginine repetitive matrix protein 2	yes	yes	0	0	1	1														1		1	1	1
Q9UQ35	SRRM2	346	373		x						x	x							SATRPSPSPERSSTGPEPPAPTPLLAER	Phospho (STY)	2964.43	0.434229	1632	Serine/arginine repetitive matrix protein 2	yes	yes	0	0	1	2													2	2	1	1	2	1
Q9UQ35	SRRM2	346	373		x	x					x				x	x	x		SATRPSPSPERSSTGPEPPAPTPLLAER	2 Phospho (STY)	3044.4	0.400559	1632	Serine/arginine repetitive matrix protein 2	yes	yes	0	0	2	2													1		1
Q9Y446	PKP3	123	131	x					x	x									SAVDLSCSR	Phospho (STY)	1073.42	0.421274	1666	Plakophilin-3	yes	yes	0	0	1	0			1	TRUE			1	1		1	TRUE	TRUE
Q86WJ1	CHD1L	880	893			x										x			SAVLHSQSSSSSSR	Phospho (STY)	1498.64	0.641314	1105	Chromodomain-helicase-DNA-binding protein 1-like	yes	yes	0	0	1	0
P05556	ITGB1	785	794	x			x	x											SAVTTVVNPK	Phospho (STY)	1094.54	0.53729	290	Integrin beta-1	yes	yes	0	0	1	0	2	1	1		1	1
Q9UQ35	SRRM2	871	882		x	x							x		x	x			SCFESSPDPELK	Phospho (STY)	1474.57	0.568726	1632	Serine/arginine repetitive matrix protein 2	yes	yes	0	0	1	0													1						1
Q9UQ35	SRRM2	871	884			x									x				SCFESSPDPELKSR	Phospho (STY)	1717.7	0.701866	1632	Serine/arginine repetitive matrix protein 2	yes	yes	0	0	1	1																			1
P04183	TK1	2	18		x						x								SCINLPTVLPGSPSKTR	Acetyl (Protein N-term);Phospho (STY)	1947.95	0.948913	266	Thymidine kinase, cytosolic	yes	yes	1	0	1	1													1	1	1			1
Q969H6	POP5	145	163			x									x				SCLLEEEEESGEEAAEAME	Phospho (STY)	2220.8	0.796356	1270	Ribonuclease P/MRP protein subunit POP5	yes	yes	0	0	1	0
Q96FQ6	S100A16	2	10	x			x	x											SDCYTELEK	Acetyl (Protein N-term);Phospho (STY)	1265.45	0.4523	1290	Protein S100-A16	yes	yes	1	0	1	0		1	1		1	1
Q8NDC0	MAPK1IP1L	2	18		x	x					x				x	x	x		SDEFSLADALPEHSPAK	Acetyl (Protein N-term);Phospho (STY)	1934.83	0.829903	1172	MAPK-interacting and spindle-stabilizing protein-like	yes	yes	1	0	1	0	1								1				1	1	1			1
Q15149	PLEC	714	724	x			x	x											SDEGQLSPATR	Phospho (STY)	1239.51	0.51326	906	Plectin	yes	yes	0	0	1	0		1	1		1	1
P26368	U2AF2	2	9			x												x	SDFDEFER	Acetyl (Protein N-term);Phospho (STY)	1165.4	0.396499	467	Splicing factor U2AF 65 kDa subunit	yes	yes	1	0	1	0
P26368	U2AF2	2	18			x										x			SDFDEFERQLNENKQER	Acetyl (Protein N-term);Phospho (STY)	2304.96	0.964833	467	Splicing factor U2AF 65 kDa subunit	yes	yes	1	0	1	2
O15126	SCAMP1	2	28			x									x				SDFDSNPFADPDLNNPFKDPSVTQVTR	Acetyl (Protein N-term);Phospho (STY)	3144.37	0.371354	118	Secretory carrier-associated membrane protein 1	yes	yes	1	0	1	1
Q9BY44	EIF2A	503	520		x	x					x	x	x		x	x	x		SDKSPDLAPTPAPQSTPR	Phospho (STY)	1943.9	0.898986	1395	Eukaryotic translation initiation factor 2A;Eukaryotic translation initiation factor 2A, N-terminally processed	yes	yes	0	0	1	1													2	1	2	1	1	1	2
P17302	GJA1	244	264			x									x				SDPYHATSGALSPAKDCGSQK	Phospho (STY)	2255.95	0.951826	397	Gap junction alpha-1 protein	yes	yes	0	0	1	1
Q6PD62	CTR9	1081	1093		x						x								SDQDSDSDQPSRK	Phospho (STY)	1543.58	0.578774	1042	RNA polymerase-associated protein CTR9 homolog	yes	yes	0	0	1	1													1		1			1
P62995	TRA2B	2	15		x	x								x		x		x	SDSGEQNYGERESR	Acetyl (Protein N-term);Phospho (STY)	1734.65	0.64825	727	Transformer-2 protein homolog beta	yes	yes	1	0	1	1													1
Q13595	TRA2A	2	12			x											x	x	SDVEENNFEGR	Acetyl (Protein N-term);Phospho (STY)	1416.52	0.519468	852	Transformer-2 protein homolog alpha	yes	yes	1	0	1	0
Q13595	TRA2A	2	15			x												x	SDVEENNFEGRESR	Acetyl (Protein N-term);Phospho (STY)	1788.7	0.695201	852	Transformer-2 protein homolog alpha	yes	yes	1	0	1	1
Q01831	XPC	869	898		x	x					x	x		x	x	x			SEAAAPHTDAGGGLSSDEEEGTSSQAEAAR	Phospho (STY)	2967.2	0.200325	773	DNA repair protein complementing XP-C cells	yes	yes	0	0	1	0														1	1	1	1	1
Q01831	XPC	869	898			x									x	x		x	SEAAAPHTDAGGGLSSDEEEGTSSQAEAAR	2 Phospho (STY)	3047.17	0.166656	773	DNA repair protein complementing XP-C cells	yes	yes	0	0	2	0
Q6PID6	TTC33	187	199			x									x	x			SEAPAEVTHFSPK	Phospho (STY)	1478.64	0.644275	1044	Tetratricopeptide repeat protein 33	yes	yes	0	0	1	0
P33991	MCM4	26	36		x							x							SEDARSSPSQR	Phospho (STY)	1298.53	0.525222	506	DNA replication licensing factor MCM4	yes	yes	0	0	1	1															1	1		1
Q02880	TOP2B	1457	1482			x									x	x			SEDDSAKFDSNEEDSASVFSPSFGLK	Phospho (STY)	2874.18	0.175674	780	DNA topoisomerase 2-beta	yes	yes	0	0	1	1
P25205	MCM3	668	689		x						x								SEDESETEDEEEKSQEDQEQKR	Phospho (STY)	2763.05	0.0515954	455	DNA replication licensing factor MCM3	yes	yes	0	0	1	2													1		1			1
Q9Y383	LUC7L2	378	392			x									x	x			SEDRRSSEEREAGEI	Phospho (STY)	1828.76	0.758863	1655	Putative RNA-binding protein Luc7-like 2	yes	yes	0	0	1	3
Q9Y383	LUC7L2	378	392			x									x	x	x	x	SEDRRSSEEREAGEI	2 Phospho (STY)	1908.73	0.725194	1655	Putative RNA-binding protein Luc7-like 2	yes	yes	0	0	2	3
Q9Y624	F11R	287	299			x												x	SEGEFKQTSSFLV	Phospho (STY)	1537.67	0.670155	1688	Junctional adhesion molecule A	yes	yes	0	0	1	1									1
Q9UHY1	NRBP1	2	17			x									x	x			SEGESQTVLSSGSDPK	Acetyl (Protein N-term);Phospho (STY)	1728.71	0.709119	1575	Nuclear receptor-binding protein	yes	yes	1	0	1	0
O60353	FZD6	648	655	x	x			x			x	x							SEGRISPK	Phospho (STY)	952.438	0.437911	161	Frizzled-6	yes	yes	0	0	1	1		1		TRUE	1	1							1	1	1	1	1	1
Q9UKE5	TNIK	766	778	x			x	x											SEGSPVLPHEPAK	Phospho (STY)	1426.65	0.64936	1588	TRAF2 and NCK-interacting protein kinase	yes	yes	0	0	1	0		1	1		1	1
Q9UKE5	TNIK	766	785			x											x		SEGSPVLPHEPAKVKPEESR	Phospho (STY)	2252.08	0.0838264	1588	TRAF2 and NCK-interacting protein kinase	yes	yes	0	0	1	2
P16144	ITGB4	1498	1508	x			x	x											SEHSHSTTLPR	Phospho (STY)	1330.57	0.566693	386	Integrin beta-4	yes	yes	0	0	1	0		1	1		1	1
Q969E2	SCAMP4	2	13		x	x								x		x			SEKENNFPPLPK	Acetyl (Protein N-term);Phospho (STY)	1520.69	0.691225	1268	Secretory carrier-associated membrane protein 4	yes	yes	1	0	1	1
Q9NYF8	BCLAF1	502	517			x									x	x			SEKLKDLFDYSPPLHK	Phospho (STY)	1995.97	0.970694	1521	Bcl-2-associated transcription factor 1	yes	yes	0	0	1	2
Q9NYF8	BCLAF1	502	522			x									x				SEKLKDLFDYSPPLHKNLDAR	Phospho (STY)	2565.26	0.262853	1521	Bcl-2-associated transcription factor 1	yes	yes	0	0	1	3
Q5TAX3	ZCCHC11	150	169			x									x				SEKVPSSPAEAEKGPSLLLK	Phospho (STY)	2146.09	0.0922658	993	Terminal uridylyltransferase 4	yes	yes	0	0	1	2
Q13427	PPIG	386	402			x										x			SELNEIKENQRSPVRVK	Phospho (STY)	2105.06	0.0630313	841	Peptidyl-prolyl cis-trans isomerase G	yes	yes	0	0	1	3
Q96L92	SNX27	49	58		x						x	x	x						SESGYGFNVR	Phospho (STY)	1194.47	0.470667	1308	Sorting nexin-27	yes	yes	0	0	1	0													1	1	1		1	1
Q92974	ARHGEF2	643	653			x										x			SESLESPRGER	Phospho (STY)	1325.56	0.561273	1266	Rho guanine nucleotide exchange factor 2	yes	yes	0	0	1	1
Q92625	ANKS1A	645	655		x							x	x						SESLSNCSIGK	Phospho (STY)	1260.51	0.505732	1247	Ankyrin repeat and SAM domain-containing protein 1A	yes	yes	0	0	1	0																	1	1
Q92625	ANKS1A	645	656		x						x	x							SESLSNCSIGKK	Phospho (STY)	1388.6	0.600695	1247	Ankyrin repeat and SAM domain-containing protein 1A	yes	yes	0	0	1	1													1	1	1	1	1	1
P09651	HNRNPA1	4	15		x							x							SESPKEPEQLRK	Phospho (STY)	1506.71	0.707937	327	Heterogeneous nuclear ribonucleoprotein A1;Heterogeneous nuclear ribonucleoprotein A1, N-terminally processed	yes	yes	0	0	1	2																1	1
Q15059	BRD3	261	271		x						x	x							SESPPPLSDPK	Phospho (STY)	1232.53	0.532599	903	Bromodomain-containing protein 3	yes	yes	0	0	1	0													1	1		1	1	1
Q15059	BRD3	261	274			x										x			SESPPPLSDPKQAK	Phospho (STY)	1559.72	0.723253	903	Bromodomain-containing protein 3	yes	yes	0	0	1	1													1
P17096	HMGA1	2	15		x	x					x		x		x	x			SESSSKSSQPLASK	Acetyl (Protein N-term);Phospho (STY)	1543.68	0.676697	395	High mobility group protein HMG-I/HMG-Y	yes	yes	1	0	1	1													1	1	1	1			1
P17096	HMGA1	2	15		x								x						SESSSKSSQPLASK	Acetyl (Protein N-term);2 Phospho (STY)	1623.64	0.643027	395	High mobility group protein HMG-I/HMG-Y	yes	yes	1	0	2	1
P17096	HMGA1	2	18		x	x					x	x	x		x				SESSSKSSQPLASKQEK	Acetyl (Protein N-term);Phospho (STY)	1928.87	0.872831	395	High mobility group protein HMG-I/HMG-Y	yes	yes	1	0	1	2													1	1	2	1	1	1	1
P17096	HMGA1	2	23		x							x							SESSSKSSQPLASKQEKDGTEK	Acetyl (Protein N-term);Phospho (STY)	2459.11	0.106472	395	High mobility group protein HMG-I/HMG-Y	yes	yes	1	0	1	3													1			1	1	1
O95297	MPZL1	258	267	x	x		x	x					x						SESVVYADIR	Phospho (STY)	1217.53	0.532933	227	Myelin protein zero-like protein 1	yes	yes	0	0	1	0		2	2		2	2
O95297	MPZL1	258	269	x	x	x			x	x			x			x	x	x	SESVVYADIRKN	Phospho (STY)	1459.67	0.670824	227	Myelin protein zero-like protein 1	yes	yes	0	0	1	2	2						1	1	2	2	TRUE	TRUE
P16403	HIST1H1C	2	17		x	x					x	x	x		x	x			SETAPAAPAAAPPAEK	Acetyl (Protein N-term);Phospho (STY)	1599.72	0.718168	389	Histone H1.2	yes	yes	1	0	1	0													1	1	1	1	1	1	1
P16403	HIST1H1C	2	21		x	x					x	x	x	x		x			SETAPAAPAAAPPAEKAPVK	Acetyl (Protein N-term);Phospho (STY)	1994.97	0.971422	389	Histone H1.2	yes	yes	1	0	1	1													3	2	3	2	2	2	1
P16403	HIST1H1C	2	22		x	x					x	x	x	x	x	x	x	x	SETAPAAPAAAPPAEKAPVKK	Acetyl (Protein N-term);Phospho (STY)	2123.07	0.0663854	389	Histone H1.2	yes	yes	1	0	1	2													3	2	2	2	2	2	2
P16403	HIST1H1C	2	23		x	x					x	x	x	x	x	x	x	x	SETAPAAPAAAPPAEKAPVKKK	Acetyl (Protein N-term);Phospho (STY)	2251.16	0.161348	389	Histone H1.2	yes	yes	1	0	1	3													11	6	11	2	3	3	1
P10412	HIST1H1E	2	21		x	x					x	x	x	x	x	x	x		SETAPAAPAAPAPAEKTPVK	Acetyl (Protein N-term);Phospho (STY)	2024.98	0.981987	338	Histone H1.4	yes	yes	1	0	1	1													4	4	4	3	2	3	2
P10412	HIST1H1E	2	22		x	x					x	x	x	x	x	x	x	x	SETAPAAPAAPAPAEKTPVKK	Acetyl (Protein N-term);Phospho (STY)	2153.08	0.0769501	338	Histone H1.4	yes	yes	1	0	1	2									1				6	4	4	2	3	3	2
P10412	HIST1H1E	2	22			x									x	x			SETAPAAPAAPAPAEKTPVKK	Phospho (STY)	2111.07	0.0663854	338	Histone H1.4	yes	yes	0	0	1	2
P10412	HIST1H1E	2	22			x									x	x	x		SETAPAAPAAPAPAEKTPVKK	Acetyl (Protein N-term);2 Phospho (STY)	2233.04	0.0432805	338	Histone H1.4	yes	yes	1	0	2	2
P10412	HIST1H1E	2	23		x	x					x	x	x	x	x	x	x	x	SETAPAAPAAPAPAEKTPVKKK	Acetyl (Protein N-term);Phospho (STY)	2281.17	0.171913	338	Histone H1.4	yes	yes	1	0	1	3													19	11	12	3	3	3	1
P10412	HIST1H1E	2	23			x										x	x	x	SETAPAAPAAPAPAEKTPVKKK	Acetyl (Protein N-term);2 Phospho (STY)	2361.14	0.138243	338	Histone H1.4	yes	yes	1	0	2	3																			1
P16401	HIST1H1B	2	17		x						x	x	x	x					SETAPAETATPAPVEK	Acetyl (Protein N-term);Phospho (STY)	1719.76	0.760427	387	Histone H1.5	yes	yes	1	0	1	0													6	2	3	1	1	2	2
P16401	HIST1H1B	2	21		x						x	x	x	x					SETAPAETATPAPVEKSPAK	Acetyl (Protein N-term);Phospho (STY)	2102.98	0.977296	387	Histone H1.5	yes	yes	1	0	1	1													9	3	7	3	5	5	2
P16401	HIST1H1B	2	21		x						x	x	x						SETAPAETATPAPVEKSPAK	Acetyl (Protein N-term);2 Phospho (STY)	2182.94	0.943626	387	Histone H1.5	yes	yes	1	0	2	1													1	1	1	1	1	1	1
P16401	HIST1H1B	2	22		x						x	x	x	x					SETAPAETATPAPVEKSPAKK	Acetyl (Protein N-term);Phospho (STY)	2231.07	0.0722586	387	Histone H1.5	yes	yes	1	0	1	2									1				7	2	4	1	2	3	2
P16401	HIST1H1B	2	22		x						x								SETAPAETATPAPVEKSPAKK	Phospho (STY)	2189.06	0.0616939	387	Histone H1.5	yes	yes	0	0	1	2													1	2	2		1
P16401	HIST1H1B	2	22		x						x	x	x	x					SETAPAETATPAPVEKSPAKK	Acetyl (Protein N-term);2 Phospho (STY)	2311.04	0.038589	387	Histone H1.5	yes	yes	1	0	2	2													2	2	2	2	2	2	1
P16401	HIST1H1B	2	23		x						x	x	x	x					SETAPAETATPAPVEKSPAKKK	Acetyl (Protein N-term);Phospho (STY)	2359.17	0.167222	387	Histone H1.5	yes	yes	1	0	1	3								1					11	10	9	3	4	4	2
P16401	HIST1H1B	2	23		x						x	x							SETAPAETATPAPVEKSPAKKK	Phospho (STY)	2317.16	0.156657	387	Histone H1.5	yes	yes	0	0	1	3													2	2	1	1	2	1
P16401	HIST1H1B	2	23		x						x	x	x	x					SETAPAETATPAPVEKSPAKKK	Acetyl (Protein N-term);2 Phospho (STY)	2439.13	0.133552	387	Histone H1.5	yes	yes	1	0	2	3													2	2	2	2	2	2	2
P16402	HIST1H1D	2	17		x						x	x	x	x					SETAPLAPTIPAPAEK	Acetyl (Protein N-term);Phospho (STY)	1713.82	0.822633	388	Histone H1.3	yes	yes	1	0	1	0													2	1	2	1	1	1	1
P16402	HIST1H1D	2	21		x						x	x							SETAPLAPTIPAPAEKTPVK	Acetyl (Protein N-term);Phospho (STY)	2139.09	0.0864521	388	Histone H1.3	yes	yes	1	0	1	1													4	2	7	3	3	3
P16402	HIST1H1D	2	22		x	x					x	x			x	x			SETAPLAPTIPAPAEKTPVKK	Acetyl (Protein N-term);Phospho (STY)	2267.18	0.181415	388	Histone H1.3	yes	yes	1	0	1	2													4	3	4	2	2	3
P16402	HIST1H1D	2	23		x	x					x	x			x	x			SETAPLAPTIPAPAEKTPVKKK	Acetyl (Protein N-term);Phospho (STY)	2395.28	0.276378	388	Histone H1.3	yes	yes	1	0	1	3													18	15	17	3	2	4
P16402	HIST1H1D	2	23		x						x								SETAPLAPTIPAPAEKTPVKKK	Acetyl (Protein N-term);2 Phospho (STY)	2475.24	0.242709	388	Histone H1.3	yes	yes	1	0	2	3													1	1	1			1
Q9P0M6	H2AFY2	124	134			x										x			SETILSPPPEK	Phospho (STY)	1276.6	0.595199	1538	Core histone macro-H2A.2	yes	yes	0	0	1	0
P21359	NF1	2543	2555			x									x	x			SFDHLISDTKAPK	Phospho (STY)	1537.72	0.717774	429	Neurofibromin;Neurofibromin truncated	yes	yes	0	0	1	1
Q9UHD8	SEPT9	30	53			x										x			SFEVEEVETPNSTPPRRVQTPLLR	Phospho (STY)	2860.41	0.412037	1573	Septin-9	yes	yes	0	0	1	2
Q69YN4	KIAA1429	1572	1582		x						x								SFLSEPSSPGR	Phospho (STY)	1242.53	0.528182	1018	Protein virilizer homolog	yes	yes	0	0	1	0													1	1		1
Q69YN4	KIAA1429	1572	1584		x	x					x	x			x	x			SFLSEPSSPGRTK	Phospho (STY)	1471.67	0.670824	1018	Protein virilizer homolog	yes	yes	0	0	1	1													1	1	1	1	1	1
Q5VT52	RPRD2	589	608		x	x					x	x			x	x			SFNYSPNSSTSEVSSTSASK	Phospho (STY)	2145.87	0.873953	997	Regulation of nuclear pre-mRNA domain-containing protein 2	yes	yes	0	0	1	0													1	1	1	1		1
Q8N7R7	CCNYL1	342	353			x									x	x	x		SFSADNFIGIQR	Phospho (STY)	1433.63	0.634044	1159	Cyclin-Y-like protein 1	yes	yes	0	0	1	0
P18583	SON	1948	1956			x										x			SFSISPSRR	Phospho (STY)	1115.51	0.512473	410	Protein SON	yes	yes	0	0	1	1																	1
P18583	SON	2009	2016		x							x							SFSISPVR	Phospho (STY)	971.448	0.447747	410	Protein SON	yes	yes	0	0	1	0													1			1	1
Q04637	EIF4G1	1185	1193		x	x						x			x	x	x	x	SFSKEVEER	Phospho (STY)	1189.5	0.501633	782	Eukaryotic translation initiation factor 4 gamma 1	yes	yes	0	0	1	1																	1	1
Q15742	NAB2	157	169		x						x	x							SFSPKSPLELGEK	Phospho (STY)	1497.71	0.711626	923	NGFI-A-binding protein 2	yes	yes	0	0	1	1													1	1	1	1	1	1
Q7Z3C6	ATG9A	654	667			x										x			SFSPLQPGQAPTGR	Phospho (STY)	1521.7	0.697707	1077	Autophagy-related protein 9A	yes	yes	0	0	1	0
P18615	NELFE	174	184		x						x	x							SGAHSSASPPR	Phospho (STY)	1132.47	0.466251	411	Negative elongation factor E	yes	yes	0	0	1	0													1	1		1	1	1
P20042	EIF2S2	2	14		x	x						x			x				SGDEMIFDPTMSK	Acetyl (Protein N-term);Phospho (STY)	1578.6	0.598312	423	Eukaryotic translation initiation factor 2 subunit 2	yes	yes	1	0	1	0															1		1	1
P20042	EIF2S2	2	14			x									x	x			SGDEMIFDPTMSK	Acetyl (Protein N-term);2 Oxidation (M);Phospho (STY)	1610.59	0.588141	423	Eukaryotic translation initiation factor 2 subunit 2	yes	yes	1	2	1	0
P20042	EIF2S2	2	14			x									x	x			SGDEMIFDPTMSK	Acetyl (Protein N-term);Oxidation (M);Phospho (STY)	1594.59	0.593227	423	Eukaryotic translation initiation factor 2 subunit 2	yes	yes	1	1	1	0
P20042	EIF2S2	2	15		x							x							SGDEMIFDPTMSKK	Acetyl (Protein N-term);Phospho (STY)	1706.69	0.693275	423	Eukaryotic translation initiation factor 2 subunit 2	yes	yes	1	0	1	1													1			1	1	1	1
P11387	TOP1	2	17		x	x					x	x			x	x			SGDHLHNDSQIEADFR	Acetyl (Protein N-term);Phospho (STY)	1961.79	0.790498	352	DNA topoisomerase 1	yes	yes	1	0	1	0													1		1	1	1	1
Q86X29	LSR	581	589		x								x						SGDLPYDGR	Phospho (STY)	1058.41	0.407004	1107	Lipolysis-stimulated lipoprotein receptor	yes	yes	0	0	1	0
Q9UQ80	PA2G4	2	20		x	x					x				x	x			SGEDEQQEQTIAEDLVVTK	Acetyl (Protein N-term);Phospho (STY)	2239.97	0.973332	1633	Proliferation-associated protein 2G4	yes	yes	1	0	1	0													1		1
Q9UQ80	PA2G4	2	22			x									x	x			SGEDEQQEQTIAEDLVVTKYK	Acetyl (Protein N-term);Phospho (STY)	2531.13	0.131624	1633	Proliferation-associated protein 2G4	yes	yes	1	0	1	1															1			2
Q13263	TRIM28	473	483		x	x					x	x	x	x	x	x	x		SGEGEVSGLMR	Phospho (STY)	1200.48	0.484603	833	Transcription intermediary factor 1-beta	yes	yes	0	0	1	0													1	1	1	1	1	1	1
Q13263	TRIM28	473	483			x									x	x	x	x	SGEGEVSGLMR	Oxidation (M);Phospho (STY)	1216.48	0.479517	833	Transcription intermediary factor 1-beta	yes	yes	0	1	1	0														1		1			1
Q5QP82	DCAF10	68	103			x										x			SGELGLPGAPESSTASAPGEPSPPSPPCRRPGPDCR	Phospho (STY)	3706.65	0.650522	981	DDB1- and CUL4-associated factor 10	yes	yes	0	0	1	2
Q9P265	DIP2B	90	113			x									x				SGGARDERYRSDIHTEAVQAALAK	Phospho (STY)	2680.27	0.271855	1543	Disco-interacting protein 2 homolog B	yes	yes	0	0	1	3
Q14802	FXYD3	69	87	x	x		x				x	x		x					SGHHPGETPPLITPGSAQS	Phospho (STY)	1948.87	0.86802	889	FXYD domain-containing ion transport regulator 3	yes	yes	0	0	1	0	1	2	2		1								2	2	2	1	2	2	2
Q9ULA0	DNPEP	2	8	x			x	x											SGHSPTR	Acetyl (Protein N-term);Phospho (STY)	862.333	0.333446	1596	Aspartyl aminopeptidase	yes	yes	1	0	1	0		1	1		1	1
Q9H1E3	NUCKS1	50	67		x						x								SGKNSQEDSEDSEDKDVK	Phospho (STY)	2075.82	0.816832	1425	Nuclear ubiquitous casein and cyclin-dependent kinase substrate 1	yes	yes	0	0	1	2														1	1			1
Q9H2H9	SLC38A1	6	42			x									x				SGLELTELQNMTVPEDDNISNDSNDFTEVENGQINSK	Phospho (STY)	4175.8	0.800202	1430	Sodium-coupled neutral amino acid transporter 1	yes	yes	0	0	1	0
Q53EL6	PDCD4	87	96		x						x	x							SGLTVPTSPK	Phospho (STY)	1065.51	0.510741	963	Programmed cell death protein 4	yes	yes	0	0	1	0													1	1	1	1	1
Q53EL6	PDCD4	87	98		x	x					x	x			x	x			SGLTVPTSPKGR	Phospho (STY)	1278.63	0.633316	963	Programmed cell death protein 4	yes	yes	0	0	1	1													2	2	1	1	1	1
Q01518	CAP1	295	312	x	x	x	x				x	x			x	x			SGPKPFSAPKPQTSPSPK	Phospho (STY)	1916.94	0.939728	769	Adenylyl cyclase-associated protein 1	yes	yes	0	0	1	2		1	1										2	2	2	2	2	2
Q01518	CAP1	295	313		x						x	x							SGPKPFSAPKPQTSPSPKR	Phospho (STY)	2073.04	0.0408393	769	Adenylyl cyclase-associated protein 1	yes	yes	0	0	1	3													2	2	2	2	2	2
Q6ZRS2	SRCAP	1855	1873		x	x						x				x			SGPPSPPSTATSFGGPRPR	Phospho (STY)	1931.89	0.88909	1059	Helicase SRCAP	yes	yes	0	0	1	1															1	1		2
P62805	HIST1H4A	2	13		x	x					x	x		x				x	SGRGKGGKGLGK	Acetyl (Protein N-term);Phospho (STY)	1222.62	0.618335	709	Histone H4	yes	yes	1	0	1	3														1	1	2	2	2
Q99878;Q96KK5;P20671;P0C0S8;P04908	HIST1H2AJ;HIST1H2AH;HIST1H2AD;HIST1H2AG;HIST1H2AB	2	12		x	x						x						x	SGRGKQGGKAR	Acetyl (Protein N-term);Phospho (STY)	1222.59	0.593182	332	Histone H2A type 1-J;Histone H2A type 1-H;Histone H2A type 1-D;Histone H2A type 1;Histone H2A type 1-B/E	no	no	1	0	1	3													1			1	1	1
Q6ZN17	LIN28B	218	229			x									x				SGRSPQEASSTK	Phospho (STY)	1313.56	0.561273	1058	Protein lin-28 homolog B	yes	yes	0	0	1	1
Q5VTR2	RNF20	515	530			x									x		x	x	SGSALLQSQSSTEDPK	Phospho (STY)	1713.75	0.745839	1000	E3 ubiquitin-protein ligase BRE1A	yes	yes	0	0	1	0
Q92508	PIEZO1	1619	1631		x						x	x	x						SGSEEAVTDPGER	Phospho (STY)	1412.55	0.545683	1234	Piezo-type mechanosensitive ion channel component 1	yes	yes	0	0	1	0													1	1		1	1	1
Q9H0B6	KLC2	543	550		x									x					SGSFGKLR	Phospho (STY)	930.432	0.432431	1415	Kinesin light chain 2	yes	yes	0	0	1	1
Q9H4A3	WNK1	183	197		x						x	x							SGSGGGSAKEPQEER	Phospho (STY)	1554.63	0.631144	1438	Serine/threonine-protein kinase WNK1	yes	yes	0	0	1	1													1	1	1	1	1	1
P42858	HTT	417	437			x									x	x			SGSIVELIAGGGSSCSPVLSR	Phospho (STY)	2111.99	0.992234	556	Huntingtin	yes	yes	0	0	1	0
P42858	HTT	417	437			x									x	x			SGSIVELIAGGGSSCSPVLSR	2 Phospho (STY)	2191.96	0.958565	556	Huntingtin	yes	yes	0	0	2	0
P42858	HTT	417	438			x									x				SGSIVELIAGGGSSCSPVLSRK	Phospho (STY)	2240.09	0.0871972	556	Huntingtin	yes	yes	0	0	1	1
P42858	HTT	417	438			x									x	x			SGSIVELIAGGGSSCSPVLSRK	2 Phospho (STY)	2320.05	0.0535276	556	Huntingtin	yes	yes	0	0	2	1
Q9NT99	LRRC4B	702	713			x											x	x	SGSKENVQETQI	Phospho (STY)	1398.6	0.602804	1498	Leucine-rich repeat-containing protein 4B	yes	yes	0	0	1	1
Q12802	AKAP13	2718	2730			x									x				SGSLDSELSVSPK	Phospho (STY)	1384.61	0.612306	812	A-kinase anchor protein 13	yes	yes	0	0	1	0
P35367	HRH1	378	388	x			x												SGSNTGLDYIK	Phospho (STY)	1233.53	0.527848	515	Histamine H1 receptor	yes	yes	0	0	1	0		1	1
O15047	SETD1A	468	491		x	x					x				x				SGSPAPETTNESVPFAQHSSLDSR	Phospho (STY)	2580.11	0.112954	114	Histone-lysine N-methyltransferase SETD1A	yes	yes	0	0	1	0													1	1
Q9UPW6	SATB2	18	33			x										x			SGSPDVKGPPPVKVAR	Phospho (STY)	1669.86	0.85527	1631	DNA-binding protein SATB2	yes	yes	0	0	1	2
Q9UPN4	CEP131	87	109			x									x	x			SGSPRPTEPTDFLMLFEGSPSGK	Oxidation (M);Phospho (STY)	2532.12	0.124371	1626	Centrosomal protein of 131 kDa	yes	yes	0	1	1	1
Q9UQ35	SRRM2	1598	1609		x								x						SGSSPEVKDKPR	Phospho (STY)	1365.63	0.628959	1632	Serine/arginine repetitive matrix protein 2	yes	yes	0	0	1	2																		1	1
Q9UQ35	SRRM2	1598	1609		x									x					SGSSPEVKDKPR	2 Phospho (STY)	1445.6	0.595289	1632	Serine/arginine repetitive matrix protein 2	yes	yes	0	0	2	2
P17812	CTPS1	571	591		x	x					x	x			x	x			SGSSSPDSEITELKFPSINHD	Phospho (STY)	2326	0.000215897	400	CTP synthase 1	yes	yes	0	0	1	1													1	1	2		1	2
P17812	CTPS1	571	591			x										x			SGSSSPDSEITELKFPSINHD	2 Phospho (STY)	2405.97	0.966546	400	CTP synthase 1	yes	yes	0	0	2	1
P63218	GNG5	2	12		x							x	x	x					SGSSSVAAMKK	Acetyl (Protein N-term);Phospho (STY)	1173.51	0.510089	731	Guanine nucleotide-binding protein G(I)/G(S)/G(O) subunit gamma-5	yes	yes	1	0	1	1														1		2	1	1
P06730	EIF4E	207	217			x									x	x			SGSTTKNRFVV	Phospho (STY)	1274.6	0.602016	294	Eukaryotic translation initiation factor 4E	yes	yes	0	0	1	2	1
Q9UKV3	ACIN1	987	1009			x										x			SGVSITIDDPVRTAQVPSPPRGK	Phospho (STY)	2456.24	0.242452	1594	Apoptotic chromatin condensation inducer in the nucleus	yes	yes	0	0	1	2															1			1
O14497	ARID1A	357	376			x									x	x			SHHAPMSPGSSGGGGQPLAR	Oxidation (M);Phospho (STY)	1982.84	0.841822	95	AT-rich interactive domain-containing protein 1A	yes	yes	0	1	1	0
O14497	ARID1A	357	376			x									x	x			SHHAPMSPGSSGGGGQPLAR	Phospho (STY)	1966.85	0.846907	95	AT-rich interactive domain-containing protein 1A	yes	yes	0	0	1	0
Q08999	RBL2	948	960		x						x								SHQNSPTELNKDR	Phospho (STY)	1604.69	0.694413	803	Retinoblastoma-like protein 2	yes	yes	0	0	1	1													1		1		1
Q92622	KIAA0226	408	417		x						x	x							SHSDTSIASR	Phospho (STY)	1139.46	0.460831	1246	Run domain Beclin-1 interacting and cysteine-rich containing protein	yes	yes	0	0	1	0														1	1	1	1		1
Q9UQ35	SRRM2	929	944		x						x								SHSGSSSPSPSRVTSR	Phospho (STY)	1694.74	0.73734	1632	Serine/arginine repetitive matrix protein 2	yes	yes	0	0	1	1													1		1
Q13595	TRA2A	98	105		x						x	x							SHSPMSNR	Phospho (STY)	994.369	0.369179	852	Transformer-2 protein homolog alpha	yes	yes	0	0	1	0													1	1		1	1
Q8IVF2	AHNAK2	278	288	x			x	x	x										SHSSSEAYEPR	Phospho (STY)	1328.5	0.503424	1117	Protein AHNAK2	yes	yes	0	0	1	0		1	1		1	1	1	1
Q5T481	RBM20	647	666			x									x	x			SHTPSFTSCSSSHSPPGPSR	Phospho (STY)	2178.88	0.878995	988	RNA-binding protein 20	yes	yes	0	0	1	0
P40123	CAP2	305	314		x						x	x							SHTPSPTSPK	Phospho (STY)	1117.48	0.480504	537	Adenylyl cyclase-associated protein 2	yes	yes	0	0	1	0													1	1	1	1	1	1
Q92597	NDRG1	364	388	x					x										SHTSEGAHLDITPNSGAAGNSAGPK	Phospho (STY)	2455.08	0.0765092	1241	Protein NDRG1	yes	yes	0	0	1	0		1					1	1	1
Q5VTL8	PRPF38B	320	327			x										x		x	SIDRGLER	Phospho (STY)	1024.47	0.470273	998	Pre-mRNA-splicing factor 38B	yes	yes	0	0	1	1
Q96B97	SH3KBP1	230	242			x									x	x	x		SIEVENDFLPVEK	Phospho (STY)	1597.73	0.72767	1277	SH3 domain-containing kinase-binding protein 1	yes	yes	0	0	1	0
P09884	POLA1	186	206			x									x	x			SIGASPNPFSVHTATAVPSGK	Phospho (STY)	2104	0.999034	330	DNA polymerase alpha catalytic subunit	yes	yes	0	0	1	0
Q9H0H5	RACGAP1	203	218	x	x	x	x		x		x	x	x	x			x	x	SIGSAVDQGNESIVAK	Phospho (STY)	1653.76	0.761095	1419	Rac GTPase-activating protein 1	yes	yes	0	0	1	0	1		1				1	2	1		TRUE		1	2	2	1	2	1	2
Q9H0H5	RACGAP1	203	218			x											x		SIGSAVDQGNESIVAK	2 Phospho (STY)	1733.73	0.727426	1419	Rac GTPase-activating protein 1	yes	yes	0	0	2	0									1										1
Q9HC35	EML4	171	180			x									x				SIKRPSPAEK	Phospho (STY)	1191.6	0.601288	1462	Echinoderm microtubule-associated protein-like 4	yes	yes	0	0	1	2
Q92667	AKAP1	142	160			x										x			SIPLECPLSSPKGVLFSSK	Phospho (STY)	2125.05	0.0530435	1249	A-kinase anchor protein 1, mitochondrial	yes	yes	0	0	1	1
O43318	MAP3K7	439	456	x		x			x						x		x		SIQDLTVTGTEPGQVSSR	Phospho (STY)	1953.9	0.904465	134	Mitogen-activated protein kinase kinase kinase 7	yes	yes	0	0	1	0							1	1	1
Q6PJF5	RHBDF2	385	392	x			x	x											SISSTVQR	Phospho (STY)	956.433	0.432825	1046	Inactive rhomboid protein 2	yes	yes	0	0	1	0		2	2		3	2
Q7Z401	DENND4A	1587	1603			x									x	x			SISTSGPLDKEDTGRQK	Phospho (STY)	1897.88	0.87825	1079	C-myc promoter-binding protein	yes	yes	0	0	1	2
Q13523	PRPF4B	427	440		x						x	x							SKDASPINRWSPTR	Phospho (STY)	1693.79	0.793733	848	Serine/threonine-protein kinase PRP4 homolog	yes	yes	0	0	1	2														1	2	1	1
Q08945	SSRP1	662	679		x						x	x							SKEFVSSDESSSGENKSK	Phospho (STY)	2010.84	0.841924	802	FACT complex subunit SSRP1	yes	yes	0	0	1	2													2	1	1		1	1
Q08945	SSRP1	662	679		x								x						SKEFVSSDESSSGENKSK	2 Phospho (STY)	2090.81	0.808255	802	FACT complex subunit SSRP1	yes	yes	0	0	2	2																			1
Q08945	SSRP1	662	680		x								x						SKEFVSSDESSSGENKSKK	2 Phospho (STY)	2218.9	0.903218	802	FACT complex subunit SSRP1	yes	yes	0	0	2	3
P53999	SUB1	4	24		x						x	x							SKELVSSSSSGSDSDSEVDKK	Phospho (STY)	2236.96	0.958411	647	Activated RNA polymerase II transcriptional coactivator p15	yes	yes	0	0	1	2													2	1	1		1	1
P51674	GPM6A	270	278			x												x	SKERLNAYT	Phospho (STY)	1160.52	0.522703	627	Neuronal membrane glycoprotein M6-a	yes	yes	0	0	1	2
P19634	SLC9A1	766	790	x	x				x		x	x	x	x					SKETSSPGTDDVFTPAPSDSPSSQR	Phospho (STY)	2659.13	0.128664	421	Sodium/hydrogen exchanger 1	yes	yes	0	0	1	1							1		1				2	2	1	1		1	1
P19634	SLC9A1	766	793	x		x			x								x		SKETSSPGTDDVFTPAPSDSPSSQRIQR	Phospho (STY)	3056.37	0.372416	421	Sodium/hydrogen exchanger 1	yes	yes	0	0	1	2	1						2	2	2
Q6PD62	CTR9	911	933			x									x	x			SKKGGEFDEFVNDDTDDDLPISK	Phospho (STY)	2650.13	0.132352	1042	RNA polymerase-associated protein CTR9 homolog	yes	yes	0	0	1	2
Q9BPX3	NCAPG	1002	1015			x									x	x			SKLNLAQFLNEDLS	Phospho (STY)	1670.79	0.791667	1360	Condensin complex subunit 3	yes	yes	0	0	1	1
O00429	DNM1L	607	619			x										x			SKPIPIMPASPQK	Phospho (STY)	1472.75	0.746237	84	Dynamin-1-like protein	yes	yes	0	0	1	1
Q01831	XPC	394	411		x						x								SKPSSSEEDEGPGDKQEK	Phospho (STY)	2012.82	0.821189	773	DNA repair protein complementing XP-C cells	yes	yes	0	0	1	2													1		1			1
Q9H0H5	RACGAP1	613	621		x								x						SKSATNLGR	Phospho (STY)	1012.47	0.470273	1419	Rac GTPase-activating protein 1	yes	yes	0	0	1	1														1					1
P26358	DNMT1	141	156			x									x	x			SKSDGEAKPEPSPSPR	Phospho (STY)	1747.78	0.777808	466	DNA (cytosine-5)-methyltransferase 1	yes	yes	0	0	1	2
P09651	HNRNPA1	2	14		x						x	x							SKSESPKEPEQLR	Acetyl (Protein N-term);Phospho (STY)	1635.75	0.750531	327	Heterogeneous nuclear ribonucleoprotein A1;Heterogeneous nuclear ribonucleoprotein A1, N-terminally processed	yes	yes	1	0	1	2													1	1	1	1	1	1
P09651	HNRNPA1	2	15		x	x					x	x			x				SKSESPKEPEQLRK	Acetyl (Protein N-term);Phospho (STY)	1763.85	0.845494	327	Heterogeneous nuclear ribonucleoprotein A1;Heterogeneous nuclear ribonucleoprotein A1, N-terminally processed	yes	yes	1	0	1	3													2	2	2	2	2	2
Q1KMD3	HNRNPUL2	226	237			x									x	x			SKSPLPPEEEAK	Phospho (STY)	1390.64	0.638127	944	Heterogeneous nuclear ribonucleoprotein U-like protein 2	yes	yes	0	0	1	1
Q1KMD3	HNRNPUL2	226	261			x										x			SKSPLPPEEEAKDEEEDQTLVNLDTYTSDLHFQVSK	Phospho (STY)	4197.92	0.91549	944	Heterogeneous nuclear ribonucleoprotein U-like protein 2	yes	yes	0	0	1	2															2
Q1KMD3	HNRNPUL2	226	263			x									x				SKSPLPPEEEAKDEEEDQTLVNLDTYTSDLHFQVSKDR	Phospho (STY)	4469.04	0.0435439	944	Heterogeneous nuclear ribonucleoprotein U-like protein 2	yes	yes	0	0	1	3
Q01130	SRSF2	206	221	x	x	x	x				x	x	x	x	x	x	x	x	SKSPPKSPEEEGAVSS	Phospho (STY)	1694.74	0.740025	766	Serine/arginine-rich splicing factor 2	yes	yes	0	0	1	2	1	1	1				1						1	1	1	1	1	1	2
Q01130	SRSF2	206	221		x	x								x	x	x	x	x	SKSPPKSPEEEGAVSS	2 Phospho (STY)	1774.71	0.706356	766	Serine/arginine-rich splicing factor 2	yes	yes	0	0	2	2																			1
Q01130	SRSF2	206	221			x											x		SKSPPKSPEEEGAVSS	3 Phospho (STY)	1854.67	0.672686	766	Serine/arginine-rich splicing factor 2	yes	yes	0	0	3	2
P55196	MLLT4	1772	1794		x	x							x	x			x		SKSQDADSPGSSGAPENLTFKER	Phospho (STY)	2487.09	0.0914905	656	Afadin	yes	yes	0	0	1	2																			1
Q8IWX8	CHERP	802	810		x							x							SKSYSPGRR	Phospho (STY)	1116.51	0.507722	1125	Calcium homeostasis endoplasmic reticulum protein	yes	yes	0	0	1	2																1	1	1
Q05519	SRSF11	323	334		x						x	x							SKTPPKSYSTAR	Phospho (STY)	1401.67	0.665344	788	Serine/arginine-rich splicing factor 11	yes	yes	0	0	1	2													2	2	2	2	2	2
Q92614	MYO18A	2014	2034			x									x	x			SLAPDRSDDEHDPLDNTSRPR	Phospho (STY)	2472.07	0.0666728	1244	Unconventional myosin-XVIIIa	yes	yes	0	0	1	2
Q13442	PDAP1	57	73		x								x						SLDSDESEDEEDDYQQK	Phospho (STY)	2110.74	0.737578	844	28 kDa heat- and acid-stable phosphoprotein	yes	yes	0	0	1	0																			1
Q13442	PDAP1	57	73		x								x						SLDSDESEDEEDDYQQK	2 Phospho (STY)	2190.7	0.703909	844	28 kDa heat- and acid-stable phosphoprotein	yes	yes	0	0	2	0
Q7Z3K3	POGZ	410	428		x	x					x	x			x	x			SLDSEPSVPSAAKPPSPEK	Phospho (STY)	2001.93	0.929617	1078	Pogo transposable element with ZNF domain	yes	yes	0	0	1	1													1	1		1	1	1
O15085	ARHGEF11	663	674		x						x	x							SLENPTPPFTPK	Phospho (STY)	1406.65	0.648297	117	Rho guanine nucleotide exchange factor 11	yes	yes	0	0	1	0													1	1		1	1	1
P21580	TNFAIP3	217	228	x			x												SLESGSNFAPLK	Phospho (STY)	1328.6	0.601347	430	Tumor necrosis factor alpha-induced protein 3;A20p50;A20p37	yes	yes	0	0	1	0		1	1		1
Q99638	RAD9A	363	391			x									x				SLFFGSILAPVRSPQGPSPVLAEDSEGEG	Phospho (STY)	3022.43	0.432497	1349	Cell cycle checkpoint control protein RAD9A	yes	yes	0	0	1	1
Q13428	TCOF1	571	591			x										x			SLGNILQAKPTSSPAKGPPQK	Phospho (STY)	2198.15	0.146033	842	Treacle protein	yes	yes	0	0	1	2
O00159	MYO1C	536	543	x				x											SLGRGEFR	Phospho (STY)	1000.45	0.449144	72	Unconventional myosin-Ic	yes	yes	0	0	1	1					1	1
P42695	NCAPD3	1372	1387			x									x	x			SLGVLPFTLNSGSPEK	Phospho (STY)	1724.84	0.838617	554	Condensin-2 complex subunit D3	yes	yes	0	0	1	0
O75976	CPD	1358	1380			x										x			SLLSHEFQDETDTEEETLYSSKH	Phospho (STY)	2804.17	0.170194	209	Carboxypeptidase D	yes	yes	0	0	1	1
O75976	CPD	1358	1380			x											x		SLLSHEFQDETDTEEETLYSSKH	2 Phospho (STY)	2884.14	0.136525	209	Carboxypeptidase D	yes	yes	0	0	2	1
Q9H8M9	EVA1A	147	152	x						x									SLNRYY	Phospho (STY)	894.364	0.363683	1452	Protein eva-1 homolog A	yes	yes	0	0	1	1										1	TRUE	TRUE
O60832	DKC1	21	43			x									x	x			SLPEEDVAEIQHAEEFLIKPESK	Phospho (STY)	2717.28	0.283708	171	H/ACA ribonucleoprotein complex subunit 4	yes	yes	0	0	1	1
Q9UQN3	CHMP2B	187	205			x											x	x	SLPSASTSKATISDEEIER	Phospho (STY)	2099.96	0.962374	1635	Charged multivesicular body protein 2b	yes	yes	0	0	1	1
O95685	PPP1R3D	74	82		x							x							SLPSSPERR	Phospho (STY)	1107.51	0.507387	236	Protein phosphatase 1 regulatory subunit 3D	yes	yes	0	0	1	1																	1	1
Q6PKG0	LARP1	766	778			x									x	x			SLPTTVPESPNYR	Phospho (STY)	1539.7	0.697038	1048	La-related protein 1	yes	yes	0	0	1	0
Q6PKG0	LARP1	766	781			x									x	x			SLPTTVPESPNYRNTR	Phospho (STY)	1910.89	0.888755	1048	La-related protein 1	yes	yes	0	0	1	1
Q6PKG0	LARP1	766	784			x									x	x			SLPTTVPESPNYRNTRTPR	Phospho (STY)	2265.09	0.0903087	1048	La-related protein 1	yes	yes	0	0	1	2
Q14764	MVP	445	452	x				x											SLQPLAPR	Phospho (STY)	960.479	0.479382	886	Major vault protein	yes	yes	0	0	1	0			1		1	1
Q15334;Q6P1M3	LLGL1;LLGL2	649	655		x							x							SLRQSFR	Phospho (STY)	972.454	0.454229	911;1036	Lethal(2) giant larvae protein homolog 1;Lethal(2) giant larvae protein homolog 2	no	no	0	0	1	1																1	1	1
Q15334;Q6P1M3	LLGL1;LLGL2	649	656		x							x							SLRQSFRR	Phospho (STY)	1128.56	0.55534	911;1036	Lethal(2) giant larvae protein homolog 1;Lethal(2) giant larvae protein homolog 2	no	no	0	0	1	2													1			1		1
Q13185	CBX3	93	103		x						x	x							SLSDSESDDSK	Phospho (STY)	1248.44	0.439486	829	Chromobox protein homolog 3	yes	yes	0	0	1	0													1	1	1	1	1	1
Q13185	CBX3	93	105		x						x	x	x	x					SLSDSESDDSKSK	Phospho (STY)	1463.57	0.566478	829	Chromobox protein homolog 3	yes	yes	0	0	1	1													1	1	1	1	1	1	1
Q9UQ35	SRRM2	778	787		x						x	x							SLSGSSPCPK	Phospho (STY)	1098.44	0.441675	1632	Serine/arginine repetitive matrix protein 2	yes	yes	0	0	1	0													1	1	1	1	1	1
Q92625	ANKS1A	622	644		x						x								SLSKSDSDLLTCSPTEDATMGSR	Phospho (STY)	2537.07	0.0662633	1247	Ankyrin repeat and SAM domain-containing protein 1A	yes	yes	0	0	1	1													1	2				1
Q96N67	DOCK7	896	916		x	x					x	x			x	x	x		SLSNSNPDISGTPTSPDDEVR	Phospho (STY)	2266.96	0.959079	1312	Dedicator of cytokinesis protein 7	yes	yes	0	0	1	0													1	1	1	1	1	1
Q96N67	DOCK7	896	916			x											x		SLSNSNPDISGTPTSPDDEVR	2 Phospho (STY)	2346.93	0.92541	1312	Dedicator of cytokinesis protein 7	yes	yes	0	0	2	0
Q96N67	DOCK7	896	922			x									x	x			SLSNSNPDISGTPTSPDDEVRSIIGSK	Phospho (STY)	2852.31	0.307691	1312	Dedicator of cytokinesis protein 7	yes	yes	0	0	1	1
Q96N67	DOCK7	896	922			x									x	x			SLSNSNPDISGTPTSPDDEVRSIIGSK	2 Phospho (STY)	2932.27	0.274021	1312	Dedicator of cytokinesis protein 7	yes	yes	0	0	2	1
Q13523	PRPF4B	354	360		x							x							SLSPKPR	Phospho (STY)	863.427	0.426618	848	Serine/threonine-protein kinase PRP4 homolog	yes	yes	0	0	1	1																1	1	1
O75592	MYCBP2	2787	2799			x									x	x			SLSPNHNTLQTLK	Phospho (STY)	1531.74	0.739572	198	E3 ubiquitin-protein ligase MYCBP2	yes	yes	0	0	1	0
Q96EN8	MOCOS	528	540			x									x	x			SLSPQEDALTGSR	Phospho (STY)	1439.63	0.629353	1286	Molybdenum cofactor sulfurase	yes	yes	0	0	1	0
Q9NZM1	MYOF	729	739	x				x											SLSQIHEAAVR	Phospho (STY)	1289.61	0.612915	1534	Myoferlin	yes	yes	0	0	1	0		1		TRUE	1
Q96PU5	NEDD4L	446	462	x	x	x	x				x				x	x			SLSSPTVTLSAPLEGAK	Phospho (STY)	1736.86	0.859747	1316	E3 ubiquitin-protein ligase NEDD4-like	yes	yes	0	0	1	0	1		1										1	1	1			1
Q8IZD4	DCP1B	273	288			x										x			SLSYEEPRRHSPPIEK	2 Phospho (STY)	2083.91	0.912935	1133	mRNA-decapping enzyme 1B	yes	yes	0	0	2	2
Q9UQ35	SRRM2	2690	2698		x	x					x	x				x			SLSYSPVER	Phospho (STY)	1116.49	0.485255	1632	Serine/arginine repetitive matrix protein 2	yes	yes	0	0	1	0													1		1	1		1
Q9UQ35	SRRM2	2690	2698		x	x								x		x		x	SLSYSPVER	2 Phospho (STY)	1196.45	0.451585	1632	Serine/arginine repetitive matrix protein 2	yes	yes	0	0	2	0
Q9H2H9	SLC38A1	52	60	x	x	x	x	x	x	x			x					x	SLTNSHLEK	Phospho (STY)	1107.5	0.496154	1430	Sodium-coupled neutral amino acid transporter 1	yes	yes	0	0	1	0	1	1		TRUE	1		1		1	1	TRUE	TRUE			1			1
Q9H2H9	SLC38A1	52	61		x							x							SLTNSHLEKK	Phospho (STY)	1235.59	0.591117	1430	Sodium-coupled neutral amino acid transporter 1	yes	yes	0	0	1	1																1	1	1
Q9UGU0	TCF20	1669	1680		x						x	x							SLTPPPSSTESK	Phospho (STY)	1309.58	0.580277	1568	Transcription factor 20	yes	yes	0	0	1	0													1		1	1	1	1
Q9UQ35	SRRM2	2067	2076			x										x			SLTRSPPAIR	2 Phospho (STY)	1256.57	0.567952	1632	Serine/arginine repetitive matrix protein 2	yes	yes	0	0	2	1
Q9UQ35	SRRM2	2067	2076			x										x			SLTRSPPAIR	3 Phospho (STY)	1336.53	0.534283	1632	Serine/arginine repetitive matrix protein 2	yes	yes	0	0	3	1
O60343	TBC1D4	566	577			x									x	x			SLTSSLENIFSR	Phospho (STY)	1432.66	0.659925	160	TBC1 domain family member 4	yes	yes	0	0	1	0
Q9H2U2	PPA2	309	334			x									x	x			SLVESVSSSPNKESNEEEQVWHFLGK	Phospho (STY)	3025.37	0.370625	1434	Inorganic pyrophosphatase 2, mitochondrial	yes	yes	0	0	1	1
O00560	SDCBP	2	11			x									x	x			SLYPSLEDLK	Acetyl (Protein N-term);Phospho (STY)	1285.58	0.5843	92	Syntenin-1	yes	yes	1	0	1	0
O00560	SDCBP	2	14			x									x	x			SLYPSLEDLKVDK	Acetyl (Protein N-term);Phospho (STY)	1627.77	0.77462	92	Syntenin-1	yes	yes	1	0	1	1
Q9UNS2	COPS3	407	423		x						x								SMGSQEDDSGNKPSSYS	Phospho (STY)	1854.66	0.661517	1623	COP9 signalosome complex subunit 3	yes	yes	0	0	1	1													1	1	1		1
Q86WB0	ZC3HC1	381	399			x									x	x			SMGTGDTPGLEVPSSPLRK	Oxidation (M);Phospho (STY)	2023.93	0.928571	1103	Nuclear-interacting partner of ALK	yes	yes	0	1	1	1
O60749	SNX2	117	126		x						x	x							SMSAPVIFDR	Phospho (STY)	1201.52	0.52026	168	Sorting nexin-2	yes	yes	0	0	1	0													1	1	1	1	1	1
O60841	EIF5B	157	172			x									x	x			SNKKWDGSEEDEDNSK	Phospho (STY)	1946.75	0.753109	172	Eukaryotic translation initiation factor 5B	yes	yes	0	0	1	2
P46019;P46020	PHKA2;PHKA1	5	16			x										x			SNSGVRLDGYAR	Phospho (STY)	1373.61	0.608892	564	Phosphorylase b kinase regulatory subunit alpha, liver isoform;Phosphorylase b kinase regulatory subunit alpha, skeletal muscle isoform	yes	no	0	0	1	1
O96013	PAK4	97	110		x	x						x	x			x			SNSLRRDSPPPPAR	Phospho (STY)	1628.78	0.778417	244	Serine/threonine-protein kinase PAK 4	yes	yes	0	0	1	2				TRUE													1	2	1
Q13247	SRSF6	301	311		x						x	x	x	x					SNSPLPVPPSK	Phospho (STY)	1201.57	0.574404	832	Serine/arginine-rich splicing factor 6	yes	yes	0	0	1	0													1	1		1	1	1	1
O95471	CLDN7	204	211	x	x			x					x	x					SNSSKEYV	Phospho (STY)	992.385	0.385206	232	Claudin-7	yes	yes	0	0	1	1			1		1	1										1			2
O95471	CLDN7	204	211		x									x					SNSSKEYV	2 Phospho (STY)	1072.35	0.351537	232	Claudin-7	yes	yes	0	0	2	1
Q02790	FKBP4	446	459		x						x	x							SNTAGSQSQVETEA	Phospho (STY)	1487.58	0.577711	778	Peptidyl-prolyl cis-trans isomerase FKBP4;Peptidyl-prolyl cis-trans isomerase FKBP4, N-terminally processed	yes	yes	0	0	1	0													1	1	1	1	1	1
Q8TE68	EPS8L1	182	192	x			x	x											SPAAETPPLQR	Phospho (STY)	1245.58	0.575467	1198	Epidermal growth factor receptor kinase substrate 8-like protein 1	yes	yes	0	0	1	0		1	1		1	1
O95049	TJP3	319	333		x								x						SPEASQTDSPVESPR	Phospho (STY)	1665.69	0.688324	221	Tight junction protein ZO-3	yes	yes	0	0	1	0													1						1
O95049	TJP3	164	181		x						x								SPGGGSEANGLALVSGFK	Phospho (STY)	1726.79	0.79273	221	Tight junction protein ZO-3	yes	yes	0	0	1	0													1	1	1
P78347	GTF2I	674	702		x						x	x							SPGSNSKVPEIEVTVEGPNNNNPQTSAVR	Phospho (STY)	3100.45	0.44625	745	General transcription factor II-I	yes	yes	0	0	1	1													1	1	1		1	1
P35611	ADD1	355	369	x			x	x											SPGSPVGEGTGSPPK	Phospho (STY)	1432.62	0.623539	520	Alpha-adducin	yes	yes	0	0	1	0		1	1		1	1
P18754	RCC1	11	19		x	x						x		x		x		x	SPPADAIPK	Phospho (STY)	974.447	0.447413	414	Regulator of chromosome condensation	yes	yes	0	0	1	0																1	1	1
P18754	RCC1	11	21		x	x								x		x			SPPADAIPKSK	Phospho (STY)	1189.57	0.574404	414	Regulator of chromosome condensation	yes	yes	0	0	1	1
Q9Y6X9	MORC2	615	623		x						x	x							SPPLPAVIR	Phospho (STY)	1028.54	0.541982	1694	MORC family CW-type zinc finger protein 2	yes	yes	0	0	1	0													1	1	1	1	1	1
Q15633	TARBP2	142	171			x									x				SPPMELQPPVSPQQSECNPVGALQELVVQK	Oxidation (M);Phospho (STY)	3381.6	0.598593	918	RISC-loading complex subunit TARBP2	yes	yes	0	1	1	0
P57081	WDR4	391	401			x										x			SPPPGPDGHAK	Phospho (STY)	1138.48	0.480838	664	tRNA (guanine-N(7)-)-methyltransferase non-catalytic subunit WDR4	yes	yes	0	0	1	0
P84103	SRSF3	108	117		x									x					SPPPRRRSPR	2 Phospho (STY)	1364.62	0.622782	754	Serine/arginine-rich splicing factor 3	yes	yes	0	0	2	3
Q96PK6	RBM14	220	238			x									x	x			SPPRASYVAPLTAQPATYR	Phospho (STY)	2125.04	0.035754	1315	RNA-binding protein 14	yes	yes	0	0	1	1													1
Q13098	GPS1	468	486		x						x	x							SPPREGSQGELTPANSQSR	Phospho (STY)	2076.92	0.922575	824	COP9 signalosome complex subunit 1	yes	yes	0	0	1	1													2	2	2	2	2	2
Q15287	RNPS1	266	271			x										x			SPPRMR	Phospho (STY)	822.357	0.357158	910	RNA-binding protein with serine-rich domain 1	yes	yes	0	0	1	1
P21127;Q9UQ88;Q9UKB5	CDK11B;CDK11A;AJAP1	234	240		x							x							SPPRPPR	Phospho (STY)	885.422	0.422201	426	Cyclin-dependent kinase 11B;Cyclin-dependent kinase 11A;Adherens junction-associated protein 1	yes	no	0	0	1	1																	1	1
P21127;Q9UQ88	CDK11B;CDK11A	234	242		x	x						x				x			SPPRPPRER	Phospho (STY)	1170.57	0.565905	426	Cyclin-dependent kinase 11B;Cyclin-dependent kinase 11A	yes	no	0	0	1	2																	1	1
P35222	CTNNB1	191	200	x			x												SPQMVSAIVR	Phospho (STY)	1166.55	0.551895	512	Catenin beta-1	yes	yes	0	0	1	0		1	1		1
Q15287	RNPS1	155	167		x									x					SPSPKPTKVHIGR	2 Phospho (STY)	1562.74	0.737143	910	RNA-binding protein with serine-rich domain 1	yes	yes	0	0	2	2
Q68EM7	ARHGAP17	674	699		x						x								SPSPPTQHTGQPPGQPSAPSQLSAPR	Phospho (STY)	2686.25	0.250057	1017	Rho GTPase-activating protein 17	yes	yes	0	0	1	0													1	1	1
Q8TAQ2	SMARCC2	302	312		x							x							SPSPSPTPEAK	Phospho (STY)	1176.51	0.506384	1187	SWI/SNF complex subunit SMARCC2	yes	yes	0	0	1	0													1			1	1	1
P49450	CENPA	17	28		x						x	x							SPSPTPTPGPSR	Phospho (STY)	1259.55	0.554731	594	Histone H3-like centromeric protein A	yes	yes	0	0	1	0													1	1		1	1	1
P62995;Q13595	TRA2B;TRA2A	260	267		x						x	x							SPSPYYSR	Phospho (STY)	1035.41	0.406276	852;727	Transformer-2 protein homolog beta;Transformer-2 protein homolog alpha	no	no	0	0	1	0													1	1	1	1	1	1
Q53EZ4	CEP55	428	442	x			x												SPTAALNESLVECPK	Phospho (STY)	1694.76	0.758652	964	Centrosomal protein of 55 kDa	yes	yes	0	0	1	0		1	1
Q8IYB3	SRRM1	791	800	x			x	x											SPTPSPSPPR	Phospho (STY)	1101.49	0.485589	1129	Serine/arginine repetitive matrix protein 1	yes	yes	0	0	1	0		1	1		1	1
Q8ND56	LSM14A	216	229			x										x			SPVSTRPLPSASQK	Phospho (STY)	1533.76	0.755222	1170	Protein LSM14 homolog A	yes	yes	0	0	1	1														1				1
P55196	MLLT4	1774	1794		x	x								x			x		SQDADSPGSSGAPENLTFKER	Phospho (STY)	2271.96	0.964499	656	Afadin	yes	yes	0	0	1	1																			1
Q86WB0	ZC3HC1	329	351			x									x	x			SQDATFSPGSEQAEKSPGPIVSR	2 Phospho (STY)	2534.07	0.0727427	1103	Nuclear-interacting partner of ALK	yes	yes	0	0	2	1
Q86WB0	ZC3HC1	329	351			x									x	x	x		SQDATFSPGSEQAEKSPGPIVSR	Phospho (STY)	2454.11	0.106412	1103	Nuclear-interacting partner of ALK	yes	yes	0	0	1	1
Q6VN20	RANBP10	358	371		x							x							SQDSYPGSPSLSPR	Phospho (STY)	1556.65	0.650817	1056	Ran-binding protein 10	yes	yes	0	0	1	0																1	1	1
Q9BXI6	TBC1D10A	494	508		x						x								SQESLTSQESEDTYL	Phospho (STY)	1795.7	0.7037	1389	TBC1 domain family member 10A	yes	yes	0	0	1	0													1		1
Q9NZT2	OGFR	361	380			x									x	x			SQGDEAGGHGEDRPEPLSPK	Phospho (STY)	2141.9	0.901505	1536	Opioid growth factor receptor	yes	yes	0	0	1	1
Q9NZT2	OGFR	361	383			x									x	x			SQGDEAGGHGEDRPEPLSPKESK	Phospho (STY)	2486.07	0.0710894	1536	Opioid growth factor receptor	yes	yes	0	0	1	2
Q14676	MDC1	292	320			x										x			SQPPGEDSDTDVDDDSRPPGRPAEVHLER	Phospho (STY)	3252.4	0.395671	881	Mediator of DNA damage checkpoint protein 1	yes	yes	0	0	1	2
P26006	ITGA3	1039	1051	x					x	x									SQPSETERLTDDY	Phospho (STY)	1619.64	0.635226	464	Integrin alpha-3;Integrin alpha-3 heavy chain;Integrin alpha-3 light chain	yes	yes	0	0	1	1	2						1	1	1	1	TRUE
O14654	IRS4	1089	1097			x											x	x	SQSFFAAAR	Phospho (STY)	1063.45	0.44881	101	Insulin receptor substrate 4	yes	yes	0	0	1	0
Q13595	TRA2A	16	27		x						x	x							SQSKSPTGTPAR	Phospho (STY)	1295.59	0.587094	852	Transformer-2 protein homolog alpha	yes	yes	0	0	1	1													2	2	2	2	2	2
Q8N4C8	MINK1	599	608	x			x	x											SQSLQDQPTR	Phospho (STY)	1238.53	0.529245	1150	Misshapen-like kinase 1	yes	yes	0	0	1	0		1	1	TRUE	1	1											1
O95817	BAG3	171	193		x						x	x							SQSPAASDCSSSSSSASLPSSGR	Phospho (STY)	2278.9	0.900913	242	BAG family molecular chaperone regulator 3	yes	yes	0	0	1	0													1	1		1	1
Q13112	CHAF1B	403	423			x									x	x			SQTHRGSSPGPRPVEGTPASR	Phospho (STY)	2240.04	0.0447555	825	Chromatin assembly factor 1 subunit B	yes	yes	0	0	1	2
Q15648	MED1	1049	1062		x	x						x			x				SQTPPGVATPPIPK	Phospho (STY)	1468.73	0.732696	919	Mediator of RNA polymerase II transcription subunit 1	yes	yes	0	0	1	0																1	1
Q14676	MDC1	445	467			x									x	x	x		SQTTTERDSDTDVEEEELPVENR	Phospho (STY)	2758.15	0.145436	881	Mediator of DNA damage checkpoint protein 1	yes	yes	0	0	1	1
Q14676	MDC1	445	467			x											x		SQTTTERDSDTDVEEEELPVENR	2 Phospho (STY)	2838.11	0.111767	881	Mediator of DNA damage checkpoint protein 1	yes	yes	0	0	2	1
Q9UQ35	SRRM2	1866	1874		x						x								SRASPATHR	Phospho (STY)	1061.48	0.476756	1632	Serine/arginine repetitive matrix protein 2	yes	yes	0	0	1	1													1		1
Q9UQ35	SRRM2	1866	1875		x							x							SRASPATHRR	Phospho (STY)	1217.58	0.577867	1632	Serine/arginine repetitive matrix protein 2	yes	yes	0	0	1	2																	1	1
Q9UQ35	SRRM2	1913	1920		x	x					x	x	x	x		x		x	SRASPVSR	Phospho (STY)	938.433	0.433494	1632	Serine/arginine repetitive matrix protein 2	yes	yes	0	0	1	1													1	1	1	1	1	1	1
Q9UQ35	SRRM2	1913	1920			x										x			SRASPVSR	2 Phospho (STY)	1018.4	0.399824	1632	Serine/arginine repetitive matrix protein 2	yes	yes	0	0	2	1
Q86X29	LSR	530	545	x	x	x				x			x	x	x	x	x	x	SRDDLYDQDDSRDFPR	Phospho (STY)	2078.83	0.833091	1107	Lipolysis-stimulated lipoprotein receptor	yes	yes	0	0	1	2										1		TRUE							2
Q86X29	LSR	546	557			x											x		SRDPHYDDFRSR	Phospho (STY)	1629.67	0.668532	1107	Lipolysis-stimulated lipoprotein receptor	yes	yes	0	0	1	2
Q8NCG5	CHST4	213	226		x								x						SRERTKGDLMIDSR	Oxidation (M);3 Phospho (STY)	1918.74	0.741057	1167	Carbohydrate sulfotransferase 4	yes	yes	0	1	3	3																			1
Q07955	SRSF1	231	240		x									x					SRGSPRYSPR	2 Phospho (STY)	1321.53	0.532964	796	Serine/arginine-rich splicing factor 1	yes	yes	0	0	2	2																			1
Q8NBP7	PCSK9	681	692		x						x	x							SRHLAQASQELQ	Phospho (STY)	1446.66	0.661656	1165	Proprotein convertase subtilisin/kexin type 9	yes	yes	0	0	1	1													1	1		1	1	1
O60841	EIF5B	178	197		x								x	x					SRINSSGESGDESDEFLQSR	Phospho (STY)	2278.93	0.933927	172	Eukaryotic translation initiation factor 5B	yes	yes	0	0	1	1																			3
P56749	CLDN12	228	244			x									x	x			SRLSAIEIDIPVVSHTT	Phospho (STY)	1916.96	0.960858	663	Claudin-12	yes	yes	0	0	1	1															2			1
Q7KZI7	MARK2	483	491	x	x	x		x			x	x			x	x	x		SRNSPLLER	Phospho (STY)	1150.55	0.549586	1068	Serine/threonine-protein kinase MARK2	yes	yes	0	0	1	1				TRUE		1							1	1	1		1	1
Q4G0J3	LARP7	254	274		x	x					x	x	x		x	x			SRPTSEGSDIESTEPQKQCSK	Phospho (STY)	2430.04	0.0370121	957	La-related protein 7	yes	yes	0	0	1	2													3	1	3		1	2	1
Q4G0J3	LARP7	254	274			x									x	x			SRPTSEGSDIESTEPQKQCSK	2 Phospho (STY)	2510	0.00334252	957	La-related protein 7	yes	yes	0	0	2	2
Q4G0J3	LARP7	254	275			x									x	x			SRPTSEGSDIESTEPQKQCSKK	Phospho (STY)	2558.13	0.131975	957	La-related protein 7	yes	yes	0	0	1	3
O00178	GTPBP1	6	30			x									x				SRSAMDSPVPASMFAPEPSSPGAAR	2 Oxidation (M);Phospho (STY)	2614.12	0.119302	74	GTP-binding protein 1	yes	yes	0	2	1	1
O75122	CLASP2	368	381			x											x		SRSDIDVNAAAGAK	Phospho (STY)	1453.66	0.656236	178	CLIP-associating protein 2	yes	yes	0	0	1	1
Q13263	TRIM28	471	483		x	x					x	x	x		x	x	x		SRSGEGEVSGLMR	Phospho (STY)	1443.62	0.617742	833	Transcription intermediary factor 1-beta	yes	yes	0	0	1	1													1	1	1	1	1	1	1
Q01130	SRSF2	204	221		x	x						x		x	x	x			SRSKSPPKSPEEEGAVSS	Phospho (STY)	1937.87	0.873165	766	Serine/arginine-rich splicing factor 2	yes	yes	0	0	1	3				TRUE													1	1
Q01130	SRSF2	204	221		x	x								x	x	x			SRSKSPPKSPEEEGAVSS	2 Phospho (STY)	2017.84	0.839495	766	Serine/arginine-rich splicing factor 2	yes	yes	0	0	2	3
Q01130	SRSF2	204	221			x											x		SRSKSPPKSPEEEGAVSS	3 Phospho (STY)	2097.81	0.805826	766	Serine/arginine-rich splicing factor 2	yes	yes	0	0	3	3
Q96N67	DOCK7	894	916			x									x	x			SRSLSNSNPDISGTPTSPDDEVR	Phospho (STY)	2510.09	0.0922188	1312	Dedicator of cytokinesis protein 7	yes	yes	0	0	1	1
Q96N67	DOCK7	894	922			x									x	x			SRSLSNSNPDISGTPTSPDDEVRSIIGSK	Phospho (STY)	3095.44	0.44083	1312	Dedicator of cytokinesis protein 7	yes	yes	0	0	1	2
Q9UQ35	SRRM2	704	709			x										x			SRSLVR	Phospho (STY)	796.396	0.395652	1632	Serine/arginine repetitive matrix protein 2	yes	yes	0	0	1	1
P35611	ADD1	353	369	x			x												SRSPGSPVGEGTGSPPK	Phospho (STY)	1675.76	0.756679	520	Alpha-adducin	yes	yes	0	0	1	1		1	1			1
Q9UQ35	SRRM2	2044	2051		x	x								x		x		x	SRSPLAIR	2 Phospho (STY)	1058.47	0.46751	1632	Serine/arginine repetitive matrix protein 2	yes	yes	0	0	2	1
Q9UQ35	SRRM2	2044	2051			x									x	x			SRSPLAIR	Phospho (STY)	978.501	0.50118	1632	Serine/arginine repetitive matrix protein 2	yes	yes	0	0	1	1
Q92466	DDB2	24	35		x	x					x	x	x	x	x	x			SRSPLELEPEAK	Phospho (STY)	1434.68	0.675575	1231	DNA damage-binding protein 2	yes	yes	0	0	1	1													2	2	2	1	1	2	2
Q92466	DDB2	24	36		x						x	x	x						SRSPLELEPEAKK	Phospho (STY)	1562.77	0.770538	1231	DNA damage-binding protein 2	yes	yes	0	0	1	2													2	2	1	1	2	2	1
Q13523	PRPF4B	366	375			x									x	x			SRSPLLNDRR	Phospho (STY)	1292.63	0.635047	848	Serine/threonine-protein kinase PRP4 homolog	yes	yes	0	0	1	2
Q01130	SRSF2	189	197	x		x	x								x	x			SRSPPPVSK	Phospho (STY)	1033.5	0.49576	766	Serine/arginine-rich splicing factor 2	yes	yes	0	0	1	1	1	1	1		1
Q01130	SRSF2	189	197			x										x			SRSPPPVSK	2 Phospho (STY)	1113.46	0.46209	766	Serine/arginine-rich splicing factor 2	yes	yes	0	0	2	1
Q01130	SRSF2	189	198		x	x							x	x	x	x			SRSPPPVSKR	Phospho (STY)	1189.6	0.596871	766	Serine/arginine-rich splicing factor 2	yes	yes	0	0	1	2				TRUE											1				1
Q9UQ35	SRRM2	534	544		x	x						x			x	x			SRSPQRPGWSR	Phospho (STY)	1392.64	0.641195	1632	Serine/arginine repetitive matrix protein 2	yes	yes	0	0	1	2																	1	1
Q9UQ35	SRRM2	534	544		x	x								x		x	x	x	SRSPQRPGWSR	2 Phospho (STY)	1472.61	0.607526	1632	Serine/arginine repetitive matrix protein 2	yes	yes	0	0	2	2
Q9UQ35	SRRM2	508	514		x									x					SRSPQWR	Phospho (STY)	995.434	0.433828	1632	Serine/arginine repetitive matrix protein 2	yes	yes	0	0	1	1
Q9UQ35	SRRM2	508	515			x										x			SRSPQWRR	Phospho (STY)	1151.53	0.534939	1632	Serine/arginine repetitive matrix protein 2	yes	yes	0	0	1	2
Q9UQ35	SRRM2	1497	1508		x						x	x							SRSPSSPELNNK	Phospho (STY)	1394.62	0.619122	1632	Serine/arginine repetitive matrix protein 2	yes	yes	0	0	1	1													1	1	2		1	1
Q8IWX8	CHERP	815	838		x						x								SRSPTPPSSAGLGSNSAPPIPDSR	2 Phospho (STY)	2494.09	0.0890615	1125	Calcium homeostasis endoplasmic reticulum protein	yes	yes	0	0	2	1													1		1			1
Q13523	PRPF4B	292	299		x						x	x							SRSPVDLR	Phospho (STY)	1008.48	0.475359	848	Serine/threonine-protein kinase PRP4 homolog	yes	yes	0	0	1	1													1	1	1	1	1	1	1
Q13523	PRPF4B	292	301		x						x	x	x	x					SRSPVDLRGK	Phospho (STY)	1193.59	0.591785	848	Serine/threonine-protein kinase PRP4 homolog	yes	yes	0	0	1	2													2	2	2	1	2	2	1
Q9UQ35	SRRM2	2042	2051		x	x								x		x			SRSRSPLAIR	3 Phospho (STY)	1381.57	0.56698	1632	Serine/arginine repetitive matrix protein 2	yes	yes	0	0	3	2
Q01130	SRSF2	187	197			x										x			SRSRSPPPVSK	Phospho (STY)	1276.63	0.628899	766	Serine/arginine-rich splicing factor 2	yes	yes	0	0	1	2
Q9UQ35	SRRM2	2030	2039			x										x			SRSRTPLLPR	3 Phospho (STY)	1421.6	0.59828	1632	Serine/arginine repetitive matrix protein 2	yes	yes	0	0	3	2
Q9UQ35	SRRM2	1923	1932		x	x								x	x	x		x	SRSRTPPVTR	3 Phospho (STY)	1395.55	0.546244	1632	Serine/arginine repetitive matrix protein 2	yes	no	0	0	3	2
Q9UQ35	SRRM2	1923	1932			x										x			SRSRTPPVTR	Phospho (STY)	1235.61	0.613584	1632	Serine/arginine repetitive matrix protein 2	yes	no	0	0	1	2
Q9UQ35	SRRM2	1970	1979			x									x				SRSRTSPITR	3 Phospho (STY)	1399.54	0.541159	1632	Serine/arginine repetitive matrix protein 2	yes	yes	0	0	3	2
Q9UQ35	SRRM2	1970	1979			x										x			SRSRTSPITR	Phospho (STY)	1239.61	0.608498	1632	Serine/arginine repetitive matrix protein 2	yes	yes	0	0	1	2
Q9UQ35	SRRM2	1970	1979			x										x			SRSRTSPITR	2 Phospho (STY)	1319.57	0.574829	1632	Serine/arginine repetitive matrix protein 2	yes	yes	0	0	2	2
Q9UQ35	SRRM2	1982	1991			x										x			SRSRTSPVTR	Phospho (STY)	1225.59	0.592848	1632	Serine/arginine repetitive matrix protein 2	yes	no	0	0	1	2
Q9UQ35	SRRM2	950	962		x								x	x					SRSVSPCSNVESR	2 Phospho (STY)	1623.61	0.61135	1632	Serine/arginine repetitive matrix protein 2	yes	yes	0	0	2	1																			1
Q8IYB3;Q07955;P62995;Q13595	SRRM1;SRSF1;TRA2B;TRA2A	306	312		x									x					SRSYSPR	2 Phospho (STY)	1011.36	0.357625	1129;852;727;796	Serine/arginine repetitive matrix protein 1;Serine/arginine-rich splicing factor 1;Transformer-2 protein homolog beta;Transformer-2 protein homolog alpha	no	no	0	0	2	1													1
Q8IYB3;Q07955;P62995;Q13595	SRRM1;SRSF1;TRA2B;TRA2A	306	312		x							x							SRSYSPR	Phospho (STY)	931.391	0.391295	1129;852;727;796	Serine/arginine repetitive matrix protein 1;Serine/arginine-rich splicing factor 1;Transformer-2 protein homolog beta;Transformer-2 protein homolog alpha	no	no	0	0	1	1																	1	1
P62995;Q13595	TRA2B;TRA2A	274	282		x									x					SRSYSPRRY	2 Phospho (STY)	1330.52	0.522065	852;727	Transformer-2 protein homolog beta;Transformer-2 protein homolog alpha	no	no	0	0	2	3
Q13595	TRA2A	84	92		x							x							SRSYTPEYR	Phospho (STY)	1237.51	0.512866	852	Transformer-2 protein homolog alpha	yes	yes	0	0	1	1															1	1	1	1
Q9UQ35	SRRM2	2032	2039			x										x			SRTPLLPR	2 Phospho (STY)	1098.5	0.49881	1632	Serine/arginine repetitive matrix protein 2	yes	yes	0	0	2	1
Q9UQ35	SRRM2	2020	2027			x										x		x	SRTPPAIR	2 Phospho (STY)	1056.45	0.45186	1632	Serine/arginine repetitive matrix protein 2	yes	yes	0	0	2	1
Q8WXA9	SREK1	361	372		x						x	x							SRTPPRSYNASR	Phospho (STY)	1470.67	0.672889	1221	Splicing regulatory glutamine/lysine-rich protein 1	yes	yes	0	0	1	2													2		1	1	1	1
Q9UQ35	SRRM2	2407	2418		x	x					x	x		x	x	x			SRTPPSAPSQSR	Phospho (STY)	1349.61	0.608892	1632	Serine/arginine repetitive matrix protein 2	yes	yes	0	0	1	1													1	1	1	1	1	1
Q9UQ35	SRRM2	2407	2418			x									x	x			SRTPPSAPSQSR	2 Phospho (STY)	1429.58	0.575223	1632	Serine/arginine repetitive matrix protein 2	yes	yes	0	0	2	1
Q9UQ35	SRRM2	1842	1849			x										x			SRTPPTSR	2 Phospho (STY)	1060.41	0.410389	1632	Serine/arginine repetitive matrix protein 2	yes	yes	0	0	2	1
Q9UQ35	SRRM2	1925	1932		x	x					x	x			x	x			SRTPPVTR	Phospho (STY)	992.48	0.480444	1632	Serine/arginine repetitive matrix protein 2	yes	no	0	0	1	1													1	1	1	1	1	1
Q9UQ35	SRRM2	1925	1932		x	x						x		x		x		x	SRTPPVTR	2 Phospho (STY)	1072.45	0.446775	1632	Serine/arginine repetitive matrix protein 2	yes	no	0	0	2	1															1		1	1
Q9UQ35	SRRM2	1925	1933			x										x			SRTPPVTRR	2 Phospho (STY)	1228.55	0.547886	1632	Serine/arginine repetitive matrix protein 2	yes	no	0	0	2	2
O43765	SGTA	301	313		x	x							x		x	x			SRTPSASNDDQQE	Phospho (STY)	1513.57	0.568209	149	Small glutamine-rich tetratricopeptide repeat-containing protein alpha	yes	yes	0	0	1	1																			1
Q9UQ35	SRRM2	1854	1863			x										x			SRTSPAPWKR	Phospho (STY)	1264.61	0.60777	1632	Serine/arginine repetitive matrix protein 2	yes	yes	0	0	1	2
Q9UQ35	SRRM2	1972	1979		x	x					x	x		x	x	x			SRTSPITR	Phospho (STY)	996.475	0.475359	1632	Serine/arginine repetitive matrix protein 2	yes	yes	0	0	1	1													1	1	1	1	1	1
Q9UQ35	SRRM2	1890	1897		x	x					x	x	x	x	x	x			SRTSPVSR	Phospho (STY)	968.444	0.444059	1632	Serine/arginine repetitive matrix protein 2	yes	yes	0	0	1	1													1	1	1	1	1	1	1
Q9UQ35	SRRM2	1984	1991	x	x	x		x			x	x	x	x	x	x			SRTSPVTR	Phospho (STY)	982.46	0.459709	1632	Serine/arginine repetitive matrix protein 2	yes	no	0	0	1	1				TRUE		1							1	1	1	1	1	1	1
Q9UQ35	SRRM2	1984	1991			x										x			SRTSPVTR	2 Phospho (STY)	1062.43	0.426039	1632	Serine/arginine repetitive matrix protein 2	yes	no	0	0	2	1
P35221;P26232	CTNNA1;CTNNA2	652	670	x	x	x			x		x	x	x				x		SRTSVQTEDDQLIAGQSAR	Phospho (STY)	2140.97	0.975004	511	Catenin alpha-1;Catenin alpha-2	yes	no	0	0	1	1							1	1	1				1	1	1	1	1	1	1
O43493	TGOLN2	70	83	x			x	x											SSAEAQTPEDTPNK	Phospho (STY)	1553.62	0.624661	140	Trans-Golgi network integral membrane protein 2	yes	yes	0	0	1	0	1	1	1		1	1
Q9NZJ4	SACS	1756	1772		x						x								SSCILQITVEEFHHVFR	Phospho (STY)	2181.01	0.00782465	1533	Sacsin	yes	yes	0	0	1	0														1	1
Q9BUI4	POLR3C	204	219			x										x			SSDEDAAGEPKAKRPK	Phospho (STY)	1764.8	0.804357	1377	DNA-directed RNA polymerase III subunit RPC3	yes	yes	0	0	1	3
Q9UDY2	TJP2	952	970			x										x			SSEPVQHEESIRKPSPEPR	Phospho (STY)	2268.05	0.0535889	1563	Tight junction protein ZO-2	yes	yes	0	0	1	2
P50443	SLC26A2	2	14		x						x		x	x					SSESKEQHNVSPR	Acetyl (Protein N-term);Phospho (STY)	1605.68	0.678428	610	Sulfate transporter	yes	yes	1	0	1	1														1	1	1			2
P50443	SLC26A2	2	14		x								x	x					SSESKEQHNVSPR	Acetyl (Protein N-term);2 Phospho (STY)	1685.64	0.644759	610	Sulfate transporter	yes	yes	1	0	2	1																			1
P50443	SLC26A2	2	33		x						x								SSESKEQHNVSPRDSAEGNDSYPSGIHLELQR	Acetyl (Protein N-term);Phospho (STY)	3674.62	0.623439	610	Sulfate transporter	yes	yes	1	0	1	2													1		1			1
P78527	PRKDC	2654	2683			x									x	x			SSFDWLTGSSTDPLVDHTSPSSDSLLFAHK	Phospho (STY)	3313.48	0.481633	747	DNA-dependent protein kinase catalytic subunit	yes	yes	0	0	1	0															1
P50151	GNG10	2	12		x						x	x	x						SSGASASALQR	Acetyl (Protein N-term);Phospho (STY)	1155.49	0.492131	609	Guanine nucleotide-binding protein G(I)/G(S)/G(O) subunit gamma-10	yes	yes	1	0	1	0													1	1		1	1	1	1
P51991	HNRNPA3	355	376			x									x	x			SSGSPYGGGYGSGGGSGGYGSR	Phospho (STY)	1989.75	0.749027	630	Heterogeneous nuclear ribonucleoprotein A3	yes	yes	0	0	1	0
P84022	SMAD3	2	13			x									x				SSILPFTPPIVK	Acetyl (Protein N-term);Phospho (STY)	1419.74	0.741469	752	Mothers against decapentaplegic homolog 3	yes	yes	1	0	1	0
P84022	SMAD3	2	14			x									x	x			SSILPFTPPIVKR	Acetyl (Protein N-term);Phospho (STY)	1575.84	0.84258	752	Mothers against decapentaplegic homolog 3	yes	yes	1	0	1	1
Q15796	SMAD2	2	13			x									x	x			SSILPFTPPVVK	Acetyl (Protein N-term);Phospho (STY)	1405.73	0.725819	928	Mothers against decapentaplegic homolog 2	yes	yes	1	0	1	0
Q15796	SMAD2	2	14			x									x	x			SSILPFTPPVVKR	Acetyl (Protein N-term);Phospho (STY)	1561.83	0.82693	928	Mothers against decapentaplegic homolog 2	yes	yes	1	0	1	1
Q9UBI6	GNG12	2	15	x					x	x									SSKTASTNNIAQAR	Acetyl (Protein N-term);Phospho (STY)	1569.71	0.714814	1556	Guanine nucleotide-binding protein G(I)/G(S)/G(O) subunit gamma-12	yes	yes	1	0	1	1				TRUE			2	2		1	TRUE	TRUE
Q5T1M5	FKBP15	1161	1178			x									x	x			SSLSGDEEDELFKGATLK	Phospho (STY)	2004.89	0.892897	986	FK506-binding protein 15	yes	yes	0	0	1	1
Q9BUQ8	DDX23	106	117		x						x	x							SSLSPGRGKDFK	Phospho (STY)	1357.64	0.63913	1379	Probable ATP-dependent RNA helicase DDX23	yes	yes	0	0	1	2													1	1	1	1	1	1
Q13085	ACACA	77	86			x										x			SSMSGLHLVK	Phospho (STY)	1137.53	0.525345	823	Acetyl-CoA carboxylase 1;Biotin carboxylase	yes	yes	0	0	1	0
Q15555	MAPRE2	208	225			x										x			SSPAAKPGSTPSRPSSAK	Phospho (STY)	1791.85	0.851642	917	Microtubule-associated protein RP/EB family member 2	yes	yes	0	0	1	2
P33991	MCM4	2	10			x									x	x			SSPASTPSR	Acetyl (Protein N-term);Phospho (STY)	1010.41	0.407004	506	DNA replication licensing factor MCM4	yes	yes	1	0	1	0
Q8N201	INTS1	1326	1336		x	x					x	x	x		x	x			SSPEQPIGQGR	Phospho (STY)	1234.53	0.53433	1143	Integrator complex subunit 1	yes	yes	0	0	1	0													1	1	1	1	1	1	1
P29590	PML	504	515	x			x	x											SSPEQPRPSTSK	Phospho (STY)	1379.61	0.608223	485	Protein PML	yes	yes	0	0	1	1		1	1		1	1
Q14166	TTLL12	15	40			x									x	x			SSPGQTPEEGAQALAEFAALHGPALR	Phospho (STY)	2684.26	0.259559	872	Tubulin--tyrosine ligase-like protein 12	yes	yes	0	0	1	0															1			1
P55196	MLLT4	1172	1186	x	x		x				x	x							SSPNVANQPPSPGGK	Phospho (STY)	1515.67	0.671886	656	Afadin	yes	yes	0	0	1	0		1	1										1	1	1	1	1	1
P51397	DAP	2	12		x									x					SSPPEGKLETK	Acetyl (Protein N-term);Phospho (STY)	1293.59	0.585363	622	Death-associated protein 1	yes	yes	1	0	1	1																			1
P49916	LIG3	912	920			x									x	x			SSPVKVGEK	Phospho (STY)	1009.48	0.484526	607	DNA ligase 3	yes	yes	0	0	1	1
P49916	LIG3	912	921			x										x			SSPVKVGEKR	Phospho (STY)	1165.59	0.585637	607	DNA ligase 3	yes	yes	0	0	1	2
Q8NHZ8	CDC26	77	85			x									x	x			SSQFGSLEF	Phospho (STY)	1080.42	0.416506	1183	Anaphase-promoting complex subunit CDC26	yes	yes	0	0	1	0
P17096	HMGA1	8	18			x										x			SSQPLASKQEK	Phospho (STY)	1281.6	0.596596	395	High mobility group protein HMG-I/HMG-Y	yes	yes	0	0	1	1
Q9UQ35	SRRM2	1690	1699		x						x	x							SSRSSPELTR	Phospho (STY)	1198.53	0.53433	1632	Serine/arginine repetitive matrix protein 2	yes	yes	0	0	1	1													1	1	1	1	1	1
Q53EZ4	CEP55	2	11			x											x	x	SSRSTKDLIK	Acetyl (Protein N-term);Phospho (STY)	1255.62	0.617332	964	Centrosomal protein of 55 kDa	yes	yes	1	0	1	2							1				TRUE
Q53EZ4	CEP55	2	13			x											x	x	SSRSTKDLIKSK	Acetyl (Protein N-term);2 Phospho (STY)	1550.71	0.710653	964	Centrosomal protein of 55 kDa	yes	yes	1	0	2	3
Q86X29	LSR	363	377	x			x												SSSAGGQGSYVPLLR	Phospho (STY)	1557.72	0.718836	1107	Lipolysis-stimulated lipoprotein receptor	yes	yes	0	0	1	0		1	2											1
P15056	BRAF	363	384			x									x	x			SSSAPNVHINTIEPVNIDDLIR	Phospho (STY)	2483.21	0.205732	375	Serine/threonine-protein kinase B-raf	yes	yes	0	0	1	0															1
Q9ULT8	HECTD1	1569	1580			x										x			SSSDNNTNTLGR	Phospho (STY)	1344.53	0.530701	1604	E3 ubiquitin-protein ligase HECTD1	yes	yes	0	0	1	0
Q4G0J3	LARP7	298	309		x	x						x	x	x	x	x	x	x	SSSEDAESLAPR	Phospho (STY)	1327.53	0.529304	957	La-related protein 7	yes	yes	0	0	1	0														1		1		1	1
Q4G0J3	LARP7	298	309			x									x	x			SSSEDAESLAPR	2 Phospho (STY)	1407.5	0.495635	957	La-related protein 7	yes	yes	0	0	2	0
Q9BTU6	PI4K2A	460	472		x	x							x				x		SSSESYTQSFQSR	Phospho (STY)	1572.61	0.609346	1374	Phosphatidylinositol 4-kinase type 2-alpha	yes	yes	0	0	1	0
Q08495	DMTN	287	295	x			x												SSSLPAYGR	Phospho (STY)	1016.43	0.432825	801	Dematin	yes	yes	0	0	1	0		1	1
Q9UQB8	BAIAP2	364	373		x								x						SSSMAAGLER	Phospho (STY)	1087.44	0.436924	1634	Brain-specific angiogenesis inhibitor 1-associated protein 2	yes	yes	0	0	1	0				TRUE
Q13283	G3BP1	230	247			x									x	x			SSSPAPADIAQTVQEDLR	Phospho (STY)	1963.89	0.888815	834	Ras GTPase-activating protein-binding protein 1	yes	yes	0	0	1	0																		1
Q13283	G3BP1	230	257			x									x	x			SSSPAPADIAQTVQEDLRTFSWASVTSK	Phospho (STY)	3058.43	0.428475	834	Ras GTPase-activating protein-binding protein 1	yes	yes	0	0	1	1
O75592	MYCBP2	2842	2853			x									x	x			SSSPHDKNLPQK	Phospho (STY)	1416.64	0.639858	198	E3 ubiquitin-protein ligase MYCBP2	yes	yes	0	0	1	1
P22314	UBA1	2	9		x	x					x	x		x	x	x			SSSPLSKK	Acetyl (Protein N-term);Phospho (STY)	954.442	0.442327	439	Ubiquitin-like modifier-activating enzyme 1	yes	yes	1	0	1	1													1	1	1	1	1	1	1
P22314	UBA1	2	10		x									x					SSSPLSKKR	Acetyl (Protein N-term);Phospho (STY)	1110.54	0.543438	439	Ubiquitin-like modifier-activating enzyme 1	yes	yes	1	0	1	2															1			1
P22314	UBA1	2	11			x										x			SSSPLSKKRR	Acetyl (Protein N-term);Phospho (STY)	1266.64	0.644549	439	Ubiquitin-like modifier-activating enzyme 1	yes	yes	1	0	1	3
Q9NYL2	ZAK	635	645			x									x	x			SSSPTQYGLTK	Phospho (STY)	1247.54	0.543498	1522	Mitogen-activated protein kinase kinase kinase MLT	yes	yes	0	0	1	0
P37837	TALDO1	2	8		x						x	x							SSSPVKR	Acetyl (Protein N-term);Phospho (STY)	881.401	0.400797	532	Transaldolase	yes	yes	1	0	1	1														1	1	1	1	1
Q00839	HNRNPU	2	9		x	x					x	x	x		x	x	x		SSSPVNVK	Acetyl (Protein N-term);Phospho (STY)	938.411	0.411027	764	Heterogeneous nuclear ribonucleoprotein U	yes	yes	1	0	1	0													1	1	1	1	1	1	1
Q00839	HNRNPU	2	10		x	x					x	x	x	x	x	x	x	x	SSSPVNVKK	Acetyl (Protein N-term);Phospho (STY)	1066.51	0.50599	764	Heterogeneous nuclear ribonucleoprotein U	yes	yes	1	0	1	1													1	1	1	1	1	1	1
Q00839	HNRNPU	2	12		x	x					x	x			x	x			SSSPVNVKKLK	Acetyl (Protein N-term);Phospho (STY)	1307.68	0.685017	764	Heterogeneous nuclear ribonucleoprotein U	yes	yes	1	0	1	2													1		1	1	1	1
Q9UQ35	SRRM2	1101	1111		x								x						SSSPVTELASR	Phospho (STY)	1212.54	0.538747	1632	Serine/arginine repetitive matrix protein 2	yes	yes	0	0	1	0																1			1
Q9NYF8	BCLAF1	146	157		x						x	x							SSSPYSKSPVSK	Phospho (STY)	1332.6	0.596262	1521	Bcl-2-associated transcription factor 1	yes	yes	0	0	1	1														1	1	1	1	1
P49815	TSC2	1385	1409			x									x	x			SSSSPELQTLQDILGDPGDKADVGR	Phospho (STY)	2664.23	0.227984	602	Tuberin	yes	yes	0	0	1	1															1
P49815	TSC2	1385	1415			x									x	x			SSSSPELQTLQDILGDPGDKADVGRLSPEVK	Phospho (STY)	3317.6	0.60281	602	Tuberin	yes	yes	0	0	1	2
Q8WVV9	HNRNPLL	2	23			x									x	x			SSSSSSPRETYEEDREYESQAK	Acetyl (Protein N-term);Phospho (STY)	2673.07	0.0715429	1212	Heterogeneous nuclear ribonucleoprotein L-like	yes	yes	1	0	1	2
Q6GYQ0	RALGAPA1	795	809		x	x					x				x	x	x		SSSTSDILEPFTVER	Phospho (STY)	1746.77	0.771326	1023	Ral GTPase-activating protein subunit alpha-1	yes	yes	0	0	1	0													1	1	1			1
Q15149	PLEC	4384	4401		x	x					x	x				x			SSSVGSSSSYPISPAVSR	Phospho (STY)	1833.81	0.814587	906	Plectin	yes	yes	0	0	1	0													2	1	2	1	1	1
Q04727	TLE4	204	214			x									x				SSSVSPSASFR	Phospho (STY)	1190.5	0.496882	784	Transducin-like enhancer protein 4	yes	yes	0	0	1	0
Q8WWQ0	PHIP	1447	1460		x						x	x							SSSVSSSAASSPER	Phospho (STY)	1417.57	0.572232	1218	PH-interacting protein	yes	yes	0	0	1	0													1	1		1		1
Q9UQ35	SRRM2	1041	1058		x						x								SSTPPGESYFGVSSLQLK	Phospho (STY)	1962.9	0.897589	1632	Serine/arginine repetitive matrix protein 2	yes	yes	0	0	1	0													1		1
P46019	PHKA2	1039	1063			x									x	x			SSTPSSPTGTSSSDSGGHHIGWGER	Phospho (STY)	2550.04	0.0408519	564	Phosphorylase b kinase regulatory subunit alpha, liver isoform	yes	yes	0	0	1	0
Q02241	KIF23	911	932		x	x					x						x		SSTVAPAQPDGAESEWTDVETR	Phospho (STY)	2412.01	0.0118432	775	Kinesin-like protein KIF23	yes	yes	0	0	1	0													1	1		1
Q14676	MDC1	1481	1513			x									x				SSVKTPETVVPTAPELQASASTDQPVTSEPTSR	Phospho (STY)	3476.66	0.655968	881	Mediator of DNA damage checkpoint protein 1	yes	yes	0	0	1	1
Q13263	TRIM28	33	69			x									x	x			STAPSAAASASASAAASSPAGGGAEALELLEHCGVCR	Phospho (STY)	3521.56	0.555225	833	Transcription intermediary factor 1-beta	yes	yes	0	0	1	0															3			2
P35606	COPB2	847	875		x	x					x	x			x	x			STAQQELDGKPASPTPVIVASHTANKEEK	Phospho (STY)	3112.51	0.507788	519	Coatomer subunit beta'	yes	yes	0	0	1	2													1	1	1	2	1	1
Q15758	SLC1A5	493	502		x	x					x	x	x				x	x	STEPELIQVK	Phospho (STY)	1222.58	0.584634	926	Neutral amino acid transporter B(0)	yes	yes	0	0	1	0													1	1		1	1	1	1
Q9NYF8	BCLAF1	525	534		x							x							STFREESPLR	Phospho (STY)	1300.58	0.58128	1521	Bcl-2-associated transcription factor 1	yes	yes	0	0	1	1															1	1	1	1
Q9NYF8	BCLAF1	525	536		x	x					x	x			x	x			STFREESPLRIK	Phospho (STY)	1541.76	0.760307	1521	Bcl-2-associated transcription factor 1	yes	yes	0	0	1	2													2		2	1	2	2
Q9P265	DIP2B	129	156		x						x								STFVQSPADACTPPDTSSASEDEGSLRR	Phospho (STY)	3047.28	0.281552	1543	Disco-interacting protein 2 homolog B	yes	yes	0	0	1	1													1	1	1
O15551	CLDN3	203	216		x									x					STGPGASLGTGYDR	Phospho (STY)	1417.59	0.587488	130	Claudin-3	yes	yes	0	0	1	0
O15551	CLDN3	203	217		x								x	x					STGPGASLGTGYDRK	Phospho (STY)	1545.68	0.682451	130	Claudin-3	yes	yes	0	0	1	1																1			2
O15551	CLDN3	203	220		x						x		x	x					STGPGASLGTGYDRKDYV	Phospho (STY)	1922.84	0.841136	130	Claudin-3	yes	yes	0	0	1	2													1	2	1	1			4
Q96T23	RSF1	613	640			x									x				STLESEKPGSPEAAETSPPSNIIDHCEK	2 Phospho (STY)	3169.32	0.319985	1337	Remodeling and spacing factor 1	yes	yes	0	0	2	1
Q6GQQ9	OTUD7B	460	483		x						x								STPESGDSDKESVGSSSTSNEGGR	Phospho (STY)	2435.96	0.956179	1022	OTU domain-containing protein 7B	yes	yes	0	0	1	1													2	2	1
Q9UBC2	EPS15L1	238	257		x						x								STPSHGSVSSLNSTGSLSPK	Phospho (STY)	2008.91	0.910279	1552	Epidermal growth factor receptor substrate 15-like 1	yes	yes	0	0	1	0													1	1
Q16625	OCLN	344	367			x									x	x			STPVPEVVQELPLTSPVDDFRQPR	Phospho (STY)	2785.37	0.368775	938	Occludin	yes	yes	0	0	1	1
Q9UBF8	PI4KB	425	442		x						x								STRSVENLPECGITHEQR	Phospho (STY)	2191.97	0.968145	1554	Phosphatidylinositol 4-kinase beta	yes	yes	0	0	1	1													2		1
Q96D09	GPRASP2	510	529			x									x	x			STSPFGIPEEASEMLEAKPK	Phospho (STY)	2227.01	0.0119666	1282	G-protein coupled receptor-associated sorting protein 2	yes	yes	0	0	1	1
Q86TB9	PATL1	177	188			x									x	x			STSPIIGSPPVR	Phospho (STY)	1289.64	0.638067	1089	Protein PAT1 homolog 1	yes	yes	0	0	1	0
Q9H0H5	RACGAP1	185	200		x								x						STSRQFVDGPPGPVKK	Phospho (STY)	1778.87	0.871649	1419	Rac GTPase-activating protein 1	yes	yes	0	0	1	2																			1
P04049	RAF1	257	275			x									x	x			STSTPNVHMVSTTLPVDSR	Oxidation (M);Phospho (STY)	2123.96	0.955849	263	RAF proto-oncogene serine/threonine-protein kinase	yes	yes	0	1	1	0
P04049	RAF1	257	275			x									x	x			STSTPNVHMVSTTLPVDSR	Phospho (STY)	2107.96	0.960934	263	RAF proto-oncogene serine/threonine-protein kinase	yes	yes	0	0	1	0
P07355;A6NMY6	ANXA2;ANXA2P2	2	10	x				x		x									STVHEILCK	Acetyl (Protein N-term);Phospho (STY)	1207.53	0.530825	300	Annexin A2;Putative annexin A2-like protein	yes	no	1	0	1	0				TRUE	1					1	TRUE	TRUE
P78527	PRKDC	2599	2619		x						x								STVLTPMFVETQASQGTLQTR	Phospho (STY)	2374.12	0.123977	747	DNA-dependent protein kinase catalytic subunit	yes	yes	0	0	1	0													1		2
Q86X27	RALGPS2	315	331		x	x					x	x			x				SVAAEGALLPQTPPSPR	Phospho (STY)	1769.87	0.871314	1106	Ras-specific guanine nucleotide-releasing factor RalGPS2	yes	yes	0	0	1	0													1	1		1	1	1
Q99962;Q99963;Q99961	SH3GL2;SH3GL3;SH3GL1	2	8			x												x	SVAGLKK	Acetyl (Protein N-term);Phospho (STY)	823.42	0.42047	1357;1358	Endophilin-A1;Endophilin-A3;Endophilin-A2	no	no	1	0	1	1				TRUE
Q86X29	LSR	493	511	x	x	x	x				x	x	x	x	x				SVDALDDLTPPSTAESGSR	Phospho (STY)	1996.86	0.86266	1107	Lipolysis-stimulated lipoprotein receptor	yes	yes	0	0	1	0		1	1										1	1	1	1	1	1	1
Q9Y5K6	CD2AP	458	467		x	x							x		x	x	x	x	SVDFDSLTVR	Phospho (STY)	1217.53	0.532933	1682	CD2-associated protein	yes	yes	0	0	1	0																			1
Q92522	H1FX	2	19			x									x	x			SVELEEALPVTTAEGMAK	Acetyl (Protein N-term);Phospho (STY)	1995.91	0.91119	1235	Histone H1x	yes	yes	1	0	1	0															1			1
Q92522	H1FX	2	19			x									x	x	x		SVELEEALPVTTAEGMAK	Acetyl (Protein N-term);Oxidation (M);Phospho (STY)	2011.91	0.906104	1235	Histone H1x	yes	yes	1	1	1	0
Q92522	H1FX	2	20			x									x	x			SVELEEALPVTTAEGMAKK	Acetyl (Protein N-term);Phospho (STY)	2124.01	0.0061529	1235	Histone H1x	yes	yes	1	0	1	1															1			1
Q92522	H1FX	2	20			x									x	x			SVELEEALPVTTAEGMAKK	Acetyl (Protein N-term);Oxidation (M);Phospho (STY)	2140	0.00106752	1235	Histone H1x	yes	yes	1	1	1	1
Q9UBF8	PI4KB	428	442		x						x	x							SVENLPECGITHEQR	Phospho (STY)	1847.79	0.787327	1554	Phosphatidylinositol 4-kinase beta	yes	yes	0	0	1	0													1	1	1	1	1	1
Q9NZT2	OGFR	349	380			x										x			SVEPQDAGPLERSQGDEAGGHGEDRPEPLSPK	Phospho (STY)	3420.52	0.521934	1536	Opioid growth factor receptor	yes	yes	0	0	1	2
Q9H2J4	PDCL3	227	239		x								x						SVLMKRDSDSEGD	2 Phospho (STY)	1597.57	0.573233	1431	Phosducin-like protein 3	yes	yes	0	0	2	2																			1
Q9H2J4	PDCL3	227	239		x									x					SVLMKRDSDSEGD	Phospho (STY)	1517.61	0.606903	1431	Phosducin-like protein 3	yes	yes	0	0	1	2
Q8NH61	OR51F2	238	249			x									x				SVLSIASSEERR	2 Phospho (STY)	1492.63	0.632403	1181	Olfactory receptor 51F2	yes	yes	0	0	2	1
O60245	PCDH7	982	994			x										x	x		SVNGGPGSPDLAR	Phospho (STY)	1305.57	0.571444	154	Protocadherin-7	yes	yes	0	0	1	0
Q9UQR0	SCML2	576	592			x									x	x			SVPGTTSSPLVGDISPK	Phospho (STY)	1720.83	0.828447	1636	Sex comb on midleg-like protein 2	yes	yes	0	0	1	0														1		1
Q6PJF5	RHBDF2	88	95		x									x					SVSLQEPR	Phospho (STY)	994.448	0.448475	1046	Inactive rhomboid protein 2	yes	yes	0	0	1	0
Q9UQ35	SRRM2	952	962		x						x	x	x	x					SVSPCSNVESR	Phospho (STY)	1300.51	0.51188	1632	Serine/arginine repetitive matrix protein 2	yes	yes	0	0	1	0													1	1	1	1	1	1	1
Q9UQ35	SRRM2	952	962		x	x							x		x	x		x	SVSPCSNVESR	2 Phospho (STY)	1380.48	0.478211	1632	Serine/arginine repetitive matrix protein 2	yes	yes	0	0	2	0
Q13247	SRSF6	314	320		x	x								x		x			SVSPPPK	Phospho (STY)	790.363	0.36262	832	Serine/arginine-rich splicing factor 6	yes	yes	0	0	1	0
Q13247	SRSF6	314	321		x							x		x					SVSPPPKR	Phospho (STY)	946.464	0.463731	832	Serine/arginine-rich splicing factor 6	yes	yes	0	0	1	1																1	1	1	1
Q13247	SRSF6	314	321		x									x					SVSPPPKR	2 Phospho (STY)	1026.43	0.430062	832	Serine/arginine-rich splicing factor 6	yes	yes	0	0	2	1
Q13247	SRSF6	314	325		x									x					SVSPPPKRATSR	2 Phospho (STY)	1441.65	0.647994	832	Serine/arginine-rich splicing factor 6	yes	yes	0	0	2	2
Q13409	DYNC1I2	92	112		x	x					x	x	x		x	x			SVSTPSEAGSQDSGDGAVGSR	Phospho (STY)	2029.82	0.822586	839	Cytoplasmic dynein 1 intermediate chain 2	yes	yes	0	0	1	0													1	1	1	1	1	1	1
Q13409	DYNC1I2	92	112			x									x				SVSTPSEAGSQDSGDGAVGSR	2 Phospho (STY)	2109.79	0.788916	839	Cytoplasmic dynein 1 intermediate chain 2	yes	yes	0	0	2	0
Q96T23	RSF1	406	426			x									x	x			SVTPTKEFLKDEIKQEEETCK	Phospho (STY)	2618.22	0.218665	1337	Remodeling and spacing factor 1	yes	yes	0	0	1	3
P11388	TOP2A	1374	1411			x									x	x			SVVSDLEADDVKGSVPLSSSPPATHFPDETEITNPVPK	Phospho (STY)	4040.91	0.914368	353	DNA topoisomerase 2-alpha	yes	yes	0	0	1	1															2
Q86WB0	ZC3HC1	354	374			x									x				SWDSSSPVDRPEPEAASPTTR	Phospho (STY)	2351.01	0.00669826	1103	Nuclear-interacting partner of ALK	yes	yes	0	0	1	1
Q9Y4U1	MMACHC	268	282			x									x	x			SWLSPRVSPPASPGP	Phospho (STY)	1613.76	0.760307	1674	Methylmalonic aciduria and homocystinuria type C protein	yes	yes	0	0	1	1
Q9Y4U1	MMACHC	268	282			x									x	x			SWLSPRVSPPASPGP	2 Phospho (STY)	1693.73	0.726638	1674	Methylmalonic aciduria and homocystinuria type C protein	yes	yes	0	0	2	1
Q9Y2G3	ATP11B	1152	1164		x						x								SWSASDPFYTNDR	Phospho (STY)	1624.62	0.619516	1643	Probable phospholipid-transporting ATPase IF	yes	yes	0	0	1	0													1	1	1		1		1
Q9NR19	ACSS2	28	37		x	x					x	x	x	x	x	x			SWSPPPEVSR	Phospho (STY)	1220.52	0.522703	1488	Acetyl-coenzyme A synthetase, cytoplasmic	yes	yes	0	0	1	0				TRUE				1					1	1	1	1	1	1	1
O95471	CLDN7	200	211		x								x						SYPKSNSSKEYV	2 Phospho (STY)	1547.59	0.594621	232	Claudin-7	yes	yes	0	0	2	2																			1
Q9P0V3	SH3BP4	244	256		x	x					x	x			x	x			SYSLSELSVLQAK	Phospho (STY)	1503.72	0.722191	1539	SH3 domain-binding protein 4	yes	yes	0	0	1	0													1		1		1	1
P43243	MATR3	596	608		x	x					x	x			x	x			SYSPDGKESPSDK	Phospho (STY)	1475.58	0.581734	558	Matrin-3	yes	yes	0	0	1	1													1		1	1	1	1
P43243	MATR3	596	608			x									x	x			SYSPDGKESPSDK	2 Phospho (STY)	1555.55	0.548064	558	Matrin-3	yes	yes	0	0	2	1
P43243	MATR3	596	609		x	x					x	x	x		x	x			SYSPDGKESPSDKK	Phospho (STY)	1603.68	0.676697	558	Matrin-3	yes	yes	0	0	1	2													1	2	2	2	2	2	1
P43243	MATR3	596	611		x						x								SYSPDGKESPSDKKSK	Phospho (STY)	1818.8	0.803688	558	Matrin-3	yes	yes	0	0	1	3													1		1			2
P43243	MATR3	596	611			x									x	x			SYSPDGKESPSDKKSK	2 Phospho (STY)	1898.77	0.770019	558	Matrin-3	yes	yes	0	0	2	3
Q8IWX8	CHERP	804	810		x	x						x				x			SYSPGRR	Phospho (STY)	901.381	0.38073	1125	Calcium homeostasis endoplasmic reticulum protein	yes	yes	0	0	1	1																1	1	1
P62995;Q13595	TRA2B;TRA2A	276	282			x										x			SYSPRRY	Phospho (STY)	1007.42	0.422595	852;727	Transformer-2 protein homolog beta;Transformer-2 protein homolog alpha	no	no	0	0	1	2
P40818	USP8	716	731		x	x					x	x					x		SYSSPDITQAIQEEEK	Phospho (STY)	1903.81	0.808833	540	Ubiquitin carboxyl-terminal hydrolase 8	yes	yes	0	0	1	0													1	1	1	1	1	1
P40818	USP8	716	732		x						x	x							SYSSPDITQAIQEEEKR	Phospho (STY)	2059.91	0.909944	540	Ubiquitin carboxyl-terminal hydrolase 8	yes	yes	0	0	1	1													2	2	2	2	2	2
P45973	CBX5	8	24		x						x								TADSSSSEDEEEYVVEK	Phospho (STY)	1982.75	0.751772	561	Chromobox protein homolog 5	yes	yes	0	0	1	0													1		1
Q8IWS0	PHF6	134	157		x	x					x				x	x			TAHNSEADLEESFNEHELEPSSPK	Phospho (STY)	2776.15	0.150128	1124	PHD finger protein 6	yes	yes	0	0	1	0													1		1
Q8IWS0	PHF6	134	159			x									x	x			TAHNSEADLEESFNEHELEPSSPKSK	Phospho (STY)	2991.28	0.277119	1124	PHD finger protein 6	yes	yes	0	0	1	1
Q5ZPR3	CD276	515	534		x	x							x		x	x			TALQPLKHSDSKEDDGQEIA	Phospho (STY)	2261.02	0.0212857	1010	CD276 antigen	yes	yes	0	0	1	2	2												1						1
Q53GA4	PHLDA2	117	152		x						x								TAPAAPAEDAVAAAAAAPSEPSEPSRPSPQPKPRTP	Phospho (STY)	3569.72	0.715155	965	Pleckstrin homology-like domain family A member 2	yes	yes	0	0	1	3													1	1	1			1
Q96JM3	CHAMP1	400	410		x						x	x							TAPTLSPEHWK	Phospho (STY)	1345.61	0.606767	1304	Chromosome alignment-maintaining phosphoprotein 1	yes	yes	0	0	1	0													1	1	1	1	1	1
Q9UKV3	ACIN1	999	1009		x						x	x							TAQVPSPPRGK	Phospho (STY)	1216.6	0.596537	1594	Apoptotic chromatin condensation inducer in the nucleus	yes	yes	0	0	1	1					1								1	1	1	1	1	1
Q92508	PIEZO1	1644	1652	x	x			x			x	x	x	x					TASELLLDR	Phospho (STY)	1096.52	0.516555	1234	Piezo-type mechanosensitive ion channel component 1	yes	yes	0	0	1	0			1	TRUE	1								1	1	1	1	1	1	1
Q92508	PIEZO1	1644	1653	x	x			x			x	x							TASELLLDRR	Phospho (STY)	1252.62	0.617666	1234	Piezo-type mechanosensitive ion channel component 1	yes	yes	0	0	1	1			1		1	1							1	1	1	1	1	1	1
P53396	ACLY	453	468		x	x						x			x	x			TASFSESRADEVAPAK	Phospho (STY)	1744.77	0.766909	640	ATP-citrate synthase	yes	yes	0	0	1	1															1	1	1	1
P53396	ACLY	453	469		x	x					x	x			x	x			TASFSESRADEVAPAKK	Phospho (STY)	1872.86	0.861872	640	ATP-citrate synthase	yes	yes	0	0	1	2													2	2	2	2	2	2
Q92597	NDRG1	328	341	x			x	x	x										TASGSSVTSLDGTR	Phospho (STY)	1417.61	0.608617	1241	Protein NDRG1	yes	yes	0	0	1	0		1	1		1	1		1	1
Q96EY5	MVB12A	186	193			x										x			TASRLGSR	Phospho (STY)	926.433	0.433494	1287	Multivesicular body subunit 12A	yes	yes	0	0	1	1				TRUE
O95613	PCNT	2305	2335			x									x				TAVEKDVEDFITTSFDSQETLSSPPPGLEGK	Phospho (STY)	3403.56	0.559608	233	Pericentrin	yes	yes	0	0	1	1
Q14694	USP10	208	237			x									x	x			TCNSPQNSTDSVSDIVPDSPFPGALGSDTR	Phospho (STY)	3200.36	0.360531	884	Ubiquitin carboxyl-terminal hydrolase 10	yes	yes	0	0	1	0															1
Q9Y2W1	THRAP3	397	410		x	x					x	x				x			TDSEKPFRGSQSPK	Phospho (STY)	1642.74	0.735215	1651	Thyroid hormone receptor-associated protein 3	yes	yes	0	0	1	2													2	2	2	2	2	2
Q9Y2W1	THRAP3	397	411		x						x	x							TDSEKPFRGSQSPKR	Phospho (STY)	1798.84	0.836326	1651	Thyroid hormone receptor-associated protein 3	yes	yes	0	0	1	3													1		3	2	3	3
P10644	PRKAR1A	75	92		x						x	x							TDSREDEISPPPPNPVVK	Phospho (STY)	2055.95	0.951415	341	cAMP-dependent protein kinase type I-alpha regulatory subunit;cAMP-dependent protein kinase type I-alpha regulatory subunit, N-terminally processed	yes	yes	0	0	1	1													2	2		1	2	2
Q9C0C2	TNKS1BP1	663	683		x						x								TEAQDLCRASPEPPGPESSSR	Phospho (STY)	2349.99	0.989668	1409	182 kDa tankyrase-1-binding protein	yes	yes	0	0	1	1													1	1	1		1
O60669	SLC16A7	214	224	x			x	x											TEDDSSPKKIK	Phospho (STY)	1326.61	0.606826	164	Monocarboxylate transporter 2	yes	yes	0	0	1	2		1	1		1	1
P07305	H1F0	2	14		x						x								TENSTSAPAAKPK	Acetyl (Protein N-term);2 Phospho (STY)	1502.61	0.60552	299	Histone H1.0;Histone H1.0, N-terminally processed	yes	yes	1	0	2	1													1	1	1			1
P07305	H1F0	2	14		x						x	x	x						TENSTSAPAAKPK	Acetyl (Protein N-term);Phospho (STY)	1422.64	0.639189	299	Histone H1.0;Histone H1.0, N-terminally processed	yes	yes	1	0	1	1													1	1	1	1	1	1	1
P07305	H1F0	2	15		x						x	x							TENSTSAPAAKPKR	Acetyl (Protein N-term);Phospho (STY)	1578.74	0.7403	299	Histone H1.0;Histone H1.0, N-terminally processed	yes	yes	1	0	1	2													1		1	1	1	1
P55884	EIF3B	68	113			x									x	x			TEPAAEAEAASGPSESPSPPAAEELPGSHAEPPVPAQGEAPGEQAR	Phospho (STY)	4537.02	0.0194544	660	Eukaryotic translation initiation factor 3 subunit B	yes	yes	0	0	1	0
Q9NTJ3	SMC4	39	56		x	x					x				x	x			TESPATAAETASEELDNR	Phospho (STY)	1970.81	0.810624	1500	Structural maintenance of chromosomes protein 4	yes	yes	0	0	1	0													1	1
Q9H0H5	RACGAP1	270	285		x								x						TETDSVGTPQSNGGMR	Phospho (STY)	1715.68	0.682193	1419	Rac GTPase-activating protein 1	yes	yes	0	0	1	0																			1
Q9H0H5	RACGAP1	270	285		x								x						TETDSVGTPQSNGGMR	2 Phospho (STY)	1795.65	0.648523	1419	Rac GTPase-activating protein 1	yes	yes	0	0	2	0
O15127	SCAMP2	313	329			x									x	x			TFHRAASSAAQGAFQGN	Phospho (STY)	1799.77	0.77406	119	Secretory carrier-associated membrane protein 2	yes	yes	0	0	1	1
Q96T23	RSF1	594	612			x									x	x			TFLDKDAQRLSPIPEEVPK	Phospho (STY)	2262.13	0.129714	1337	Remodeling and spacing factor 1	yes	yes	0	0	1	2
Q8NB49	ATP11C	1124	1132			x									x	x			TFSDESNVL	Phospho (STY)	1090.42	0.421986	1162	Phospholipid-transporting ATPase IG	yes	yes	0	0	1	0
P07814	EPRS	868	889		x						x								TGKEYIPGQPPLSQSSDSSPTR	Phospho (STY)	2411.1	0.100599	305	Bifunctional glutamate/proline--tRNA ligase;Glutamate--tRNA ligase;Proline--tRNA ligase	yes	yes	0	0	1	1													1	1	1
P07814	EPRS	868	902		x	x					x	x			x				TGKEYIPGQPPLSQSSDSSPTRNSEPAGLETPEAK	Phospho (STY)	3734.73	0.731258	305	Bifunctional glutamate/proline--tRNA ligase;Glutamate--tRNA ligase;Proline--tRNA ligase	yes	yes	0	0	1	2													2	2	2	2	2	2
Q9NVM1	EVA1B	138	161			x									x	x			TGQPDLLGTGTLGPSPTATGTLGR	Phospho (STY)	2347.14	0.14207	1507	Protein eva-1 homolog B	yes	yes	0	0	1	0
Q9NYQ6	CELSR1	3001	3014	x	x				x				x	x					TGSAQADGSDSEKP	Phospho (STY)	1428.54	0.540597	1524	Cadherin EGF LAG seven-pass G-type receptor 1	yes	yes	0	0	1	1				TRUE			1		1										1
P49023	PXN	318	347			x									x				TGSSSPPGGPPKPGSQLDSMLGSLQSDLNK	Phospho (STY)	3018.4	0.400545	588	Paxillin	yes	yes	0	0	1	1															1			1
P49023	PXN	318	347			x										x			TGSSSPPGGPPKPGSQLDSMLGSLQSDLNK	Oxidation (M);Phospho (STY)	3034.4	0.39546	588	Paxillin	yes	yes	0	1	1	1
Q9H0H5	RACGAP1	249	264		x								x						TGTLQPWNSDSTLNSR	Phospho (STY)	1855.81	0.810171	1419	Rac GTPase-activating protein 1	yes	yes	0	0	1	0														1					2
O75475	PSIP1	267	288		x	x					x	x			x	x			TGVTSTSDSEEEGDDQEGEKKR	Phospho (STY)	2462.99	0.99223	192	PC4 and SFRS1-interacting protein	yes	yes	0	0	1	2													1	1	1		1	2	1
O75475	PSIP1	267	288		x	x							x		x	x	x		TGVTSTSDSEEEGDDQEGEKKR	2 Phospho (STY)	2542.96	0.95856	192	PC4 and SFRS1-interacting protein	yes	yes	0	0	2	2																			1
O75475	PSIP1	267	289			x									x		x		TGVTSTSDSEEEGDDQEGEKKRK	2 Phospho (STY)	2671.05	0.0535234	192	PC4 and SFRS1-interacting protein	yes	yes	0	0	2	3
Q12846	STX4	5	22		x						x		x	x					THELRQGDDSSDEEDKER	Phospho (STY)	2224.89	0.886977	814	Syntaxin-4	yes	yes	0	0	1	2													1	1	1				2
Q12846	STX4	5	22		x	x							x	x			x		THELRQGDDSSDEEDKER	2 Phospho (STY)	2304.85	0.853307	814	Syntaxin-4	yes	yes	0	0	2	2																			1
Q5VZ89	DENND4C	1097	1111			x									x	x			THSFENVSCHLPDSR	Phospho (STY)	1864.76	0.756361	1006	DENN domain-containing protein 4C	yes	yes	0	0	1	0
Q9UGV2	NDRG3	329	345		x						x	x							THSTSSSLGSGESPFSR	Phospho (STY)	1802.75	0.747236	1569	Protein NDRG3	yes	yes	0	0	1	0													1	1	1		1	1
P15880	RPS2	276	284		x	x						x				x			THTRVSVQR	Phospho (STY)	1162.56	0.56082	381	40S ribosomal protein S2	yes	yes	0	0	1	1															1	1	1	1
Q9UQ35	SRRM2	286	303			x									x	x			THTTALAGRSPSPASGRR	2 Phospho (STY)	1981.89	0.888452	1632	Serine/arginine repetitive matrix protein 2	yes	yes	0	0	2	2
P18858	LIG1	132	149			x										x			TIQEVLEEQSEDEDREAK	Phospho (STY)	2226.95	0.952931	417	DNA ligase 1	yes	yes	0	0	1	1
Q9UPU5	USP24	2559	2576			x									x	x			TISAQDTLAYATALLNEK	Phospho (STY)	2001.97	0.966003	1629	Ubiquitin carboxyl-terminal hydrolase 24	yes	yes	0	0	1	0
P05455	SSB	362	383			x									x	x			TKFASDDEHDEHDENGATGPVK	Phospho (STY)	2478	0.997256	289	Lupus La protein	yes	yes	0	0	1	1
P05455	SSB	362	384			x									x				TKFASDDEHDEHDENGATGPVKR	Phospho (STY)	2634.1	0.0983668	289	Lupus La protein	yes	yes	0	0	1	2																			1
Q6P2E9	EDC4	911	920		x						x	x							TKGSPRTSPK	Phospho (STY)	1137.55	0.554337	1039	Enhancer of mRNA-decapping protein 4	yes	yes	0	0	1	2													1	1	1	1		1
Q6P2E9	EDC4	911	922			x									x	x			TKGSPRTSPKLK	2 Phospho (STY)	1458.7	0.699695	1039	Enhancer of mRNA-decapping protein 4	yes	yes	0	0	2	3
P18887	XRCC1	437	458		x	x					x				x				TKPTQAAGPSSPQKPPTPEETK	Phospho (STY)	2356.13	0.13117	418	DNA repair protein XRCC1	yes	yes	0	0	1	2													1	1	1	1
P18887	XRCC1	437	458			x									x	x			TKPTQAAGPSSPQKPPTPEETK	2 Phospho (STY)	2436.1	0.0975009	418	DNA repair protein XRCC1	yes	yes	0	0	2	2
A6NKF1	SAC3D1	383	404			x									x				TLEEVVMAEEEDEGTDRPGSPA	Oxidation (M);Phospho (STY)	2455.99	0.99381	13	SAC3 domain-containing protein 1	yes	yes	0	1	1	1
P15056	BRAF	440	462			x									x	x			TLGRRDSSDDWEIPDGQITVGQR	Phospho (STY)	2680.22	0.224236	375	Serine/threonine-protein kinase B-raf	yes	yes	0	0	1	2
Q9Y519	TMEM184B	398	407			x									x		x		TLLLSSDDEF	Phospho (STY)	1218.51	0.505715	1675	Transmembrane protein 184B	yes	yes	0	0	1	0
Q9H8M9	EVA1A	106	120	x		x			x								x	x	TLNKNVFTSAEELER	Phospho (STY)	1829.86	0.856058	1452	Protein eva-1 homolog A	yes	yes	0	0	1	1	1						1	1	1
P49915	GMPS	326	336		x								x						TLNMTTSPEEK	Phospho (STY)	1329.55	0.552348	606	GMP synthase [glutamine-hydrolyzing]	yes	yes	0	0	1	0													1			1
P49915	GMPS	326	338		x	x					x	x				x			TLNMTTSPEEKRK	Phospho (STY)	1613.75	0.748422	606	GMP synthase [glutamine-hydrolyzing]	yes	yes	0	0	1	2													1	1	1	1	2	1
P36507	MAP2K2	386	400		x	x					x	x			x	x			TLRLNQPGTPTRTAV	Phospho (STY)	1703.87	0.871983	526	Dual specificity mitogen-activated protein kinase kinase 2	yes	yes	0	0	1	2													1	1	2	1	1	1
Q92882	OSTF1	200	214	x					x										TLSNAEDYLDDEDSD	Phospho (STY)	1780.62	0.620029	1263	Osteoclast-stimulating factor 1	yes	yes	0	0	1	0							1		1										1
Q13523	PRPF4B	385	391		x							x							TLSPGRR	Phospho (STY)	865.417	0.417116	848	Serine/threonine-protein kinase PRP4 homolog	yes	yes	0	0	1	1																1	1	1
Q8TAQ2	SMARCC2	276	289		x						x								TLTDEVNSPDSDRR	Phospho (STY)	1683.71	0.710122	1187	SWI/SNF complex subunit SMARCC2	yes	yes	0	0	1	1													1	1				1
P49447	CYB561	241	251		x								x						TLTEGDSPGSQ	Phospho (STY)	1170.44	0.444178	593	Cytochrome b561	yes	yes	0	0	1	0
Q9H8T0	AKTIP	22	37		x						x	x							TLTGDVKTSPPRTAPK	Phospho (STY)	1747.89	0.886964	1454	AKT-interacting protein	yes	yes	0	0	1	2													1	1		1	1
P55265	ADAR	818	831		x							x							TMLLLSRSPEAQPK	Phospho (STY)	1649.82	0.821193	658	Double-stranded RNA-specific adenosine deaminase	yes	yes	0	0	1	1													1			1	1	1
P55265	ADAR	818	831			x									x				TMLLLSRSPEAQPK	Oxidation (M);Phospho (STY)	1665.82	0.816108	658	Double-stranded RNA-specific adenosine deaminase	yes	yes	0	1	1	1													1
Q9Y248	GINS2	172	185		x						x								TNLQPLESTQSQDF	Phospho (STY)	1686.71	0.713811	1640	DNA replication complex GINS protein PSF2	yes	yes	0	0	1	0													1	1
Q6IN85	SMEK1	734	745		x						x	x							TNLSGRQSPSFK	Phospho (STY)	1400.64	0.644943	1028	Serine/threonine-protein phosphatase 4 regulatory subunit 3A	yes	yes	0	0	1	1													1		1		1	1
Q8IZP0	ABI1	174	189		x						x	x							TNPPTQKPPSPPMSGR	Oxidation (M);Phospho (STY)	1786.81	0.807334	1135	Abl interactor 1	yes	yes	0	1	1	1			1										1		1	1	2	1
Q8IZP0	ABI1	174	189		x						x	x							TNPPTQKPPSPPMSGR	Phospho (STY)	1770.81	0.812419	1135	Abl interactor 1	yes	yes	0	0	1	1						1							1	1	1	2	2	1
Q86V15	CASZ1	1737	1759			x									x				TPALAALAALGAPGPAPTAASSP	Phospho (STY)	2052.03	0.0292716	1096	Zinc finger protein castor homolog 1	yes	yes	0	0	1	0
Q9NQW6	ANLN	320	335			x									x	x			TPISPLKTGVSKPIVK	Phospho (STY)	1743.99	0.989973	1485	Actin-binding protein anillin	yes	yes	0	0	1	2
Q66K74	MAP1S	638	653		x	x					x	x			x	x			TPSPESHRSPAEGSER	Phospho (STY)	1802.76	0.758469	1013	Microtubule-associated protein 1S;MAP1S heavy chain;MAP1S light chain	yes	yes	0	0	1	1													1	1	1	1	1	1
Q9H1E3	NUCKS1	202	219		x						x								TPSPKEEDEEPESPPEKK	Phospho (STY)	2131.92	0.91984	1425	Nuclear ubiquitous casein and cyclin-dependent kinase substrate 1	yes	yes	0	0	1	2													1		1				1
Q9NZJ0	DTL	508	523			x									x	x			TPSSSPPITPPASETK	Phospho (STY)	1675.77	0.770597	1532	Denticleless protein homolog	yes	yes	0	0	1	0
P23443	RPS6KB1	444	459			x									x	x			TPVSPVKFSPGDFWGR	Phospho (STY)	1855.87	0.865835	444	Ribosomal protein S6 kinase beta-1	yes	yes	0	0	1	1																		1
Q13112	CHAF1B	424	438		x	x					x	x			x	x	x		TQDPSSPGTTPPQAR	Phospho (STY)	1618.7	0.698829	825	Chromatin assembly factor 1 subunit B	yes	yes	0	0	1	0													1	1	1	1		1
Q14980	NUMA1	1744	1762		x						x								TQPDGTSVPGEPASPISQR	Phospho (STY)	2002.9	0.899714	893	Nuclear mitotic apparatus protein 1	yes	yes	0	0	1	0													1	1	1			1
Q14980	NUMA1	1744	1766			x									x				TQPDGTSVPGEPASPISQRLPPK	Phospho (STY)	2438.18	0.184269	893	Nuclear mitotic apparatus protein 1	yes	yes	0	0	1	1
Q12789	GTF3C1	508	521			x									x				TQPHHSTPTKGGWK	Phospho (STY)	1640.75	0.746054	811	General transcription factor 3C polypeptide 1	yes	yes	0	0	1	1
Q68DV7	RNF43	585	600		x								x	x					TQPQPEPPSPDQQVTR	Phospho (STY)	1883.84	0.841471	1015	E3 ubiquitin-protein ligase RNF43	yes	yes	0	0	1	0															1	1			1
Q9UN81	L1RE1	14	24		x						x	x	x	x					TQSASPPPKER	Phospho (STY)	1276.58	0.58128	1618	LINE-1 retrotransposable element ORF1 protein	yes	yes	0	0	1	1													1		1	1	1	1	1
Q9UFC0	LRWD1	205	226			x									x	x			TQVQKANSPEKPPEAGAAHKPR	Phospho (STY)	2420.2	0.196171	1566	Leucine-rich repeat and WD repeat-containing protein 1	yes	yes	0	0	1	3
P78310	CXADR	316	339			x									x	x			TQYNQVPSEDFERTPQSPTLPPAK	Phospho (STY)	2809.3	0.296004	743	Coxsackievirus and adenovirus receptor	yes	yes	0	0	1	1
Q9NYV4	CDK12	662	689			x									x	x			TRHLLTDLPLPPELPGGDLSPPDSPEPK	2 Phospho (STY)	3147.49	0.493063	1526	Cyclin-dependent kinase 12	yes	yes	0	0	2	1
Q96PK6	RBM14	579	593			x										x			TRLSPPRASYDDPYK	Phospho (STY)	1844.85	0.845828	1315	RNA-binding protein 14	yes	yes	0	0	1	2
Q96PK6	RBM14	579	594			x									x	x			TRLSPPRASYDDPYKK	Phospho (STY)	1972.94	0.940791	1315	RNA-binding protein 14	yes	yes	0	0	1	3
Q76N32	CEP68	589	596			x										x			TRPSLPAR	Phospho (STY)	976.486	0.48553	1065	Centrosomal protein of 68 kDa	yes	yes	0	0	1	1
Q9NWV8	BABAM1	27	48			x									x				TRSNPEGAEDRAVGAQASVGSR	Phospho (STY)	2294.04	0.0400641	1512	BRISC and BRCA1-A complex member 1	yes	yes	0	0	1	2
Q6P2E9	EDC4	727	754			x									x	x			TRSPDVISSASTALSQDIPEIASEALSR	Phospho (STY)	2980.44	0.439039	1039	Enhancer of mRNA-decapping protein 4	yes	yes	0	0	1	1
Q13523	PRPF4B	576	587		x						x	x							TRSPSPDDILER	Phospho (STY)	1464.66	0.660987	848	Serine/threonine-protein kinase PRP4 homolog	yes	yes	0	0	1	1													1	1	1	1	1	1
Q13523	PRPF4B	576	587		x	x							x	x	x	x			TRSPSPDDILER	2 Phospho (STY)	1544.63	0.627318	848	Serine/threonine-protein kinase PRP4 homolog	yes	yes	0	0	2	1																			1
Q86WB0	ZC3HC1	352	374			x									x	x			TRSWDSSSPVDRPEPEAASPTTR	Phospho (STY)	2608.16	0.155488	1103	Nuclear-interacting partner of ALK	yes	yes	0	0	1	2
Q86WB0	ZC3HC1	352	374			x										x			TRSWDSSSPVDRPEPEAASPTTR	2 Phospho (STY)	2688.12	0.121818	1103	Nuclear-interacting partner of ALK	yes	yes	0	0	2	2
Q13615	MTMR3	611	631			x									x				TRSYDNLTTACDNTVPLASRR	Phospho (STY)	2490.13	0.13225	857	Myotubularin-related protein 3	yes	yes	0	0	1	2
Q96D71	REPS1	153	179		x						x								TSADAQEPASPVVSPQQSPPTSPHTWR	Phospho (STY)	2937.33	0.329429	1283	RalBP1-associated Eps domain-containing protein 1	yes	yes	0	0	1	0													1	1	1
Q96D71	REPS1	153	180		x						x								TSADAQEPASPVVSPQQSPPTSPHTWRK	Phospho (STY)	3065.42	0.424392	1283	RalBP1-associated Eps domain-containing protein 1	yes	yes	0	0	1	1													1	1	1
Q9H8Y5	ANKZF1	46	60		x						x								TSCSGSGERESPERK	Phospho (STY)	1745.7	0.703991	1456	Ankyrin repeat and zinc finger domain-containing protein 1	yes	yes	0	0	1	2													1		1		1
Q86YR5	GPSM1	485	504			x									x	x			TSIPRAPSSDEECFFDLLTK	Phospho (STY)	2392.07	0.065793	1113	G-protein-signaling modulator 1	yes	yes	0	0	1	1
P25929	NPY1R	362	373		x						x	x	x	x					TSLKQASPVAFK	Phospho (STY)	1355.68	0.685017	463	Neuropeptide Y receptor type 1	yes	yes	0	0	1	1													2	1	1	1	1	1	1
P25929	NPY1R	362	374		x						x	x							TSLKQASPVAFKK	Phospho (STY)	1483.78	0.77998	463	Neuropeptide Y receptor type 1	yes	yes	0	0	1	2													2	2	2	2	2	2
Q16555	DPYSL2	521	532		x	x						x			x	x			TSPAKQQAPPVR	Phospho (STY)	1358.67	0.670764	936	Dihydropyrimidinase-related protein 2	yes	yes	0	0	1	1																1	1	1
Q16555	DPYSL2	521	552			x									x	x			TSPAKQQAPPVRNLHQSGFSLSGAQIDDNIPR	Phospho (STY)	3508.72	0.721243	936	Dihydropyrimidinase-related protein 2	yes	yes	0	0	1	2
P56192	MARS	824	851			x									x	x			TSPKPAVVETVTTAKPQQIQALMDEVTK	Phospho (STY)	3089.57	0.571968	661	Methionine--tRNA ligase, cytoplasmic	yes	yes	0	0	1	2
P18887	XRCC1	198	230			x									x				TSPVTASDPAGPSYAAATLQASSAASSASPVSR	Phospho (STY)	3142.45	0.445581	418	DNA repair protein XRCC1	yes	yes	0	0	1	0
Q13428	TCOF1	368	393			x									x	x			TSQVGAASAPAKESPRKGAAPAPPGK	Phospho (STY)	2510.26	0.26425	842	Treacle protein	yes	yes	0	0	1	3
P49840	GSK3A	19	50			x									x				TSSFAEPGGGGGGGGGGPGGSASGPGGTGGGK	Phospho (STY)	2512.03	0.0252019	603	Glycogen synthase kinase-3 alpha	yes	yes	0	0	1	0
P51003	PAPOLA	652	663		x						x								TSSPHKEESPKK	Phospho (STY)	1433.66	0.655174	618	Poly(A) polymerase alpha	yes	yes	0	0	1	2													1	1	1
Q9Y5K6	CD2AP	231	253			x										x			TSSSETEEKKPEKPLILQSLGPK	Phospho (STY)	2605.33	0.325179	1682	CD2-associated protein	yes	yes	0	0	1	3
P55196	MLLT4	1081	1091	x			x	x											TSSVVTLEVAK	Phospho (STY)	1212.6	0.600284	656	Afadin	yes	yes	0	0	1	0		1	1		1	1							1			1
Q9NYV4	CDK12	624	655			x									x				TSTLPPLPLPPLLPGDDDMDSPKETLPSKPVK	Oxidation (M);Phospho (STY)	3490.76	0.755805	1526	Cyclin-dependent kinase 12	yes	yes	0	1	1	2
Q9Y2J2	EPB41L3	2	28			x											x		TTESGSDSESKPDQEAEPQEAAGAQGR	Phospho (STY)	2841.16	0.157398	1646	Band 4.1-like protein 3;Band 4.1-like protein 3, N-terminally processed	yes	yes	0	0	1	1
Q9Y2J2	EPB41L3	2	28			x											x	x	TTESGSDSESKPDQEAEPQEAAGAQGR	2 Phospho (STY)	2921.12	0.123728	1646	Band 4.1-like protein 3;Band 4.1-like protein 3, N-terminally processed	yes	yes	0	0	2	1
Q9Y2J2	EPB41L3	2	28			x											x		TTESGSDSESKPDQEAEPQEAAGAQGR	Acetyl (Protein N-term);Phospho (STY)	2883.17	0.167963	1646	Band 4.1-like protein 3;Band 4.1-like protein 3, N-terminally processed	yes	yes	1	0	1	1
Q9Y2J2	EPB41L3	2	28			x											x		TTESGSDSESKPDQEAEPQEAAGAQGR	3 Phospho (STY)	3001.09	0.0900587	1646	Band 4.1-like protein 3;Band 4.1-like protein 3, N-terminally processed	yes	yes	0	0	3	1
Q9Y2J2	EPB41L3	2	28			x											x		TTESGSDSESKPDQEAEPQEAAGAQGR	Acetyl (Protein N-term);2 Phospho (STY)	2963.13	0.134293	1646	Band 4.1-like protein 3;Band 4.1-like protein 3, N-terminally processed	yes	yes	1	0	2	1
Q16512	PKN1	544	565			x									x				TTGDISVEKLNLGTDSDSSPQK	Phospho (STY)	2371.08	0.0791945	931	Serine/threonine-protein kinase N1	yes	yes	0	0	1	1
O00308	WWP2	203	215		x	x						x	x	x	x	x			TTPATGEQSPGAR	Phospho (STY)	1351.58	0.576923	80	NEDD4-like E3 ubiquitin-protein ligase WWP2	yes	yes	0	0	1	0													1			1	1	1	1
Q96KN1	FAM84B	288	310		x							x							TTPPPGRPPAPSSEEEDGEAVAH	Phospho (STY)	2407.03	0.032913	1307	Protein FAM84B	yes	yes	0	0	1	1															1	1	1	1
Q9NYB9	ABI2	174	189		x						x	x							TTPPTQKPPSPPMSGK	Phospho (STY)	1729.81	0.811022	1520	Abl interactor 2	yes	yes	0	0	1	1													1	1	1	1	1	1
O75582	RPS6KA5	774	802			x									x				TTPTKTLQPSNPADSNNPETLFQFSDSVA	Phospho (STY)	3186.44	0.439433	197	Ribosomal protein S6 kinase alpha-5	yes	yes	0	0	1	1
Q9UKE5	TNIK	676	685	x		x	x	x							x	x	x	x	TTSISPALAR	Phospho (STY)	1095.53	0.532539	1588	TRAF2 and NCK-interacting protein kinase	yes	yes	0	0	1	0		1	1		1	1
Q9UKE5	TNIK	676	686			x									x	x			TTSISPALARK	Phospho (STY)	1223.63	0.627502	1588	TRAF2 and NCK-interacting protein kinase	yes	yes	0	0	1	1
Q96JM3	CHAMP1	273	279		x							x							TTSPEPR	Phospho (STY)	866.354	0.353512	1304	Chromosome alignment-maintaining phosphoprotein 1	yes	yes	0	0	1	0																1	1	1
O75531	BANF1	2	32			x									x	x			TTSQKHRDFVAEPMGEKPVGSLAGIGEVLGK	Acetyl (Protein N-term);Oxidation (M);Phospho (STY)	3375.65	0.653406	193	Barrier-to-autointegration factor;Barrier-to-autointegration factor, N-terminally processed	yes	yes	1	1	1	3
O95819	MAP4K4	627	636	x			x	x											TTSRSPVLSR	Phospho (STY)	1182.58	0.575801	243	Mitogen-activated protein kinase kinase kinase kinase 4	yes	yes	0	0	1	1		1	1		1	1
O95819	MAP4K4	627	637			x										x			TTSRSPVLSRR	Phospho (STY)	1338.68	0.676912	243	Mitogen-activated protein kinase kinase kinase kinase 4	yes	yes	0	0	1	2
Q8NE01	CNNM3	682	707			x									x	x			TTTAAGSSHSRPGVPVEGSPGRNPGV	Phospho (STY)	2554.19	0.192542	1175	Metal transporter CNNM3	yes	yes	0	0	1	2															1	1
O00161	SNAP23	101	117		x						x								TTWGDGGENSPCNVVSK	Phospho (STY)	1886.75	0.750607	73	Synaptosomal-associated protein 23	yes	yes	0	0	1	0													1	1
Q99460	PSMD1	270	302			x									x				TVGTPIASVPGSTNTGTVPGSEKDSDSMETEEK	Phospho (STY)	3387.49	0.49127	1342	26S proteasome non-ATPase regulatory subunit 1	yes	yes	0	0	1	1													1
Q5SSJ5	HP1BP3	44	56		x	x					x	x			x	x			TVNSTRETPPKSK	Phospho (STY)	1523.73	0.734487	983	Heterochromatin protein 1-binding protein 3	yes	yes	0	0	1	2													2	1	2	2	2	2
Q96JH7	VCPIP1	745	775			x										x			TVSPSTIRDGPSSAPATPTKAPYSPTTSKEK	Phospho (STY)	3238.58	0.575867	1302	Deubiquitinating protein VCIP135	yes	yes	0	0	1	3
P11717	IGF2R	2471	2491			x									x				TVSSTKLVSFHDDSDEDLLHI	Phospho (STY)	2437.11	0.105015	357	Cation-independent mannose-6-phosphate receptor	yes	yes	0	0	1	1
Q16555	DPYSL2	512	520			x										x			TVTPASSAK	Phospho (STY)	940.427	0.426677	936	Dihydropyrimidinase-related protein 2	yes	yes	0	0	1	0
Q92879	CELF1	26	33		x							x							TWSEKDLR	Phospho (STY)	1113.49	0.485589	1262	CUGBP Elav-like family member 1	yes	yes	0	0	1	1																1	1	1
Q9Y4H2	IRS2	575	583		x								x						TYSLTTPAR	Phospho (STY)	1088.49	0.49034	1672	Insulin receptor substrate 2	yes	yes	0	0	1	0																			1
Q9BTU6	PI4K2A	38	58		x	x								x			x		VAAAAGSGPSPPGSPGHDRER	2 Phospho (STY)	2131.88	0.88376	1374	Phosphatidylinositol 4-kinase type 2-alpha	yes	yes	0	0	2	1
Q9BTU6	PI4K2A	38	64			x									x	x			VAAAAGSGPSPPGSPGHDRERQPLLDR	2 Phospho (STY)	2854.29	0.291284	1374	Phosphatidylinositol 4-kinase type 2-alpha	yes	yes	0	0	2	2
Q53EZ4	CEP55	422	442		x	x					x				x				VAASPKSPTAALNESLVECPK	Phospho (STY)	2248.08	0.0810492	964	Centrosomal protein of 55 kDa	yes	yes	0	0	1	1													1	1
Q8N1G2	CMTR1	20	44			x									x				VAELALSLSSTSDDEPPSSVSHGAK	Phospho (STY)	2563.17	0.169072	1141	Cap-specific mRNA (nucleoside-2'-O-)-methyltransferase 1	yes	yes	0	0	1	0
Q13330	MTA1	568	582			x									x	x			VAPVINNGSPTILGK	Phospho (STY)	1558.81	0.812009	837	Metastasis-associated protein MTA1	yes	yes	0	0	1	0
Q13330	MTA1	568	583			x										x			VAPVINNGSPTILGKR	Phospho (STY)	1714.91	0.91312	837	Metastasis-associated protein MTA1	yes	yes	0	0	1	1
Q99569	PKP4	325	339	x			x												VASPSQGQVGSSSPK	Phospho (STY)	1494.67	0.671552	1345	Plakophilin-4	yes	yes	0	0	1	0		1	1		1
Q07955	SRSF1	194	204		x						x	x		x					VDGPRSPSYGR	Phospho (STY)	1269.55	0.550315	796	Serine/arginine-rich splicing factor 1	yes	yes	0	0	1	1													1		1	1	1	1
Q06210	GFPT1	259	271		x						x	x							VDSTTCLFPVEEK	Phospho (STY)	1603.68	0.68409	790	Glutamine--fructose-6-phosphate aminotransferase [isomerizing] 1	yes	yes	0	0	1	0													1	1	1	1	1	1
Q8NHW5;P05388	RPLP0P6;RPLP0	298	317			x									x	x			VEAKEESEESDEDMGFGLFD	Oxidation (M);Phospho (STY)	2357.88	0.877049	286	60S acidic ribosomal protein P0-like;60S acidic ribosomal protein P0	yes	no	0	1	1	1
Q8NHW5;P05388	RPLP0P6;RPLP0	298	317			x									x	x			VEAKEESEESDEDMGFGLFD	Phospho (STY)	2341.88	0.882134	286	60S acidic ribosomal protein P0-like;60S acidic ribosomal protein P0	yes	no	0	0	1	1
P05386	RPLP1	94	114			x									x	x			VEAKKEESEESDDDMGFGLFD	Oxidation (M);Phospho (STY)	2471.96	0.956362	284	60S acidic ribosomal protein P1	yes	yes	0	1	1	2
P05386	RPLP1	94	114			x									x				VEAKKEESEESDDDMGFGLFD	Oxidation (M);2 Phospho (STY)	2551.92	0.922692	284	60S acidic ribosomal protein P1	yes	yes	0	1	2	2
P05386	RPLP1	94	114			x									x				VEAKKEESEESDDDMGFGLFD	Phospho (STY)	2455.96	0.961447	284	60S acidic ribosomal protein P1	yes	yes	0	0	1	2
Q9NZT2	OGFR	310	328			x										x			VEEEGSPGDPDHEASTQGR	Phospho (STY)	2075.81	0.806936	1536	Opioid growth factor receptor	yes	yes	0	0	1	0
Q8WVB6	CHTF18	862	885			x									x	x			VENSPQVDGSPPGLEGLLGGIGEK	Phospho (STY)	2428.15	0.1523	1206	Chromosome transmission fidelity protein 18 homolog	yes	yes	0	0	1	0															2
Q8WVB6	CHTF18	862	893			x										x			VENSPQVDGSPPGLEGLLGGIGEKGVHRPAPR	Phospho (STY)	3298.65	0.645953	1206	Chromosome transmission fidelity protein 18 homolog	yes	yes	0	0	1	2
Q8N3F8	MICALL1	571	584			x											x		VEQMPQASPGLAPR	Phospho (STY)	1559.72	0.716728	1148	MICAL-like protein 1	yes	yes	0	0	1	0
Q8N3F8	MICALL1	571	584			x												x	VEQMPQASPGLAPR	Oxidation (M);Phospho (STY)	1575.71	0.711643	1148	MICAL-like protein 1	yes	yes	0	1	1	0
P61247	RPS3A	250	264			x									x	x	x		VERADGYEPPVQESV	Phospho (STY)	1753.76	0.75601	683	40S ribosomal protein S3a	yes	yes	0	0	1	1													1
Q9ULH0	KIDINS220	1549	1568			x									x	x			VERVPKSPEHSAEPIRTFIK	Phospho (STY)	2399.24	0.236245	1599	Kinase D-interacting substrate of 220 kDa	yes	yes	0	0	1	3
P12956	XRCC6	557	570		x						x	x							VEYSEEELKTHISK	Phospho (STY)	1770.81	0.807711	360	X-ray repair cross-complementing protein 6	yes	yes	0	0	1	1													2	2	2	2	2	2
O43719	HTATSF1	637	661			x									x				VFDDESDEKEDEEYADEKGLEAADK	Phospho (STY)	2955.17	0.170648	148	HIV Tat-specific factor 1	yes	yes	0	0	1	2
Q92878	RAD50	687	704			x									x	x			VFQTEAELQEVISDLQSK	Phospho (STY)	2143.01	0.00859574	1261	DNA repair protein RAD50	yes	yes	0	0	1	0															1
Q92878	RAD50	687	706			x										x			VFQTEAELQEVISDLQSKLR	Phospho (STY)	2412.19	0.193771	1261	DNA repair protein RAD50	yes	yes	0	0	1	1
Q9NQ55	PPAN	356	369		x							x		x					VGGSDEEASGIPSR	Phospho (STY)	1439.59	0.592967	1480	Suppressor of SWI4 1 homolog	yes	yes	0	0	1	0														1		1	1	1
O60716	CTNND1	265	274	x	x			x						x					VGGSSVDLHR	Phospho (STY)	1105.49	0.491737	166	Catenin delta-1	yes	yes	0	0	1	0				TRUE	1	1
Q9Y3C6	PPIL1	142	158		x						x	x							VGMVETNSQDRPVDDVK	Phospho (STY)	1967.87	0.865971	1658	Peptidyl-prolyl cis-trans isomerase-like 1	yes	yes	0	0	1	1													1	1	1	1	1	1
Q99569	PKP4	312	324		x									x					VGSPLTLTDAQTR	Phospho (STY)	1437.69	0.686474	1345	Plakophilin-4	yes	yes	0	0	1	0		1														1			1
Q8N4C8	MINK1	769	786	x	x		x				x	x	x						VGVSSKPDSSPVLSPGNK	Phospho (STY)	1833.89	0.887358	1150	Misshapen-like kinase 1	yes	yes	0	0	1	1		1	1			1							1	1	1	1	1	1	1
Q01831	XPC	87	108			x										x			VIKDEALSDGDDLRDFPSDLKK	Phospho (STY)	2555.22	0.215628	773	DNA repair protein complementing XP-C cells	yes	yes	0	0	1	3
Q9UQ35	SRRM2	919	926			x												x	VKAIISPR	Phospho (STY)	962.531	0.531417	1632	Serine/arginine repetitive matrix protein 2	yes	yes	0	0	1	1
Q9UQ35	SRRM2	999	1020		x						x								VKAQTPPGPSLSGSKSPCPQEK	Phospho (STY)	2359.12	0.124311	1632	Serine/arginine repetitive matrix protein 2	yes	yes	0	0	1	2													1		1
Q9UQ35	SRRM2	999	1020			x									x	x			VKAQTPPGPSLSGSKSPCPQEK	2 Phospho (STY)	2439.09	0.0906414	1632	Serine/arginine repetitive matrix protein 2	yes	yes	0	0	2	2
Q07955	SRSF1	192	204		x	x					x	x		x	x	x			VKVDGPRSPSYGR	Phospho (STY)	1496.71	0.713692	796	Serine/arginine-rich splicing factor 1	yes	yes	0	0	1	2													2	2	2	2	2	2
Q07955	SRSF1	192	204		x									x					VKVDGPRSPSYGR	2 Phospho (STY)	1576.68	0.680022	796	Serine/arginine-rich splicing factor 1	yes	yes	0	0	2	2
Q07955	SRSF1	192	206		x	x							x	x	x		x	x	VKVDGPRSPSYGRSR	2 Phospho (STY)	1819.81	0.813161	796	Serine/arginine-rich splicing factor 1	yes	yes	0	0	2	3																			1
Q07955	SRSF1	192	206		x	x								x			x		VKVDGPRSPSYGRSR	3 Phospho (STY)	1899.78	0.779492	796	Serine/arginine-rich splicing factor 1	yes	yes	0	0	3	3
Q9UBH6	XPR1	685	696			x									x	x	x		VLIEDTDDEANT	Phospho (STY)	1413.55	0.55485	1555	Xenotropic and polytropic retrovirus receptor 1	yes	yes	0	0	1	0																			1
Q8NCN4	RNF169	401	408		x						x	x							VLSPLIIK	Phospho (STY)	961.561	0.56132	1168	E3 ubiquitin-protein ligase RNF169	yes	yes	0	0	1	0														1	1	1	1	1
P16144	ITGB4	1481	1490	x			x	x											VLSTSSTLTR	Phospho (STY)	1143.55	0.553669	386	Integrin beta-4	yes	yes	0	0	1	0		3	2		3	3
Q8N108	MIER1	481	503			x										x			VNSNGKESPGSSEFFQEAVSHGK	Phospho (STY)	2501.09	0.0860112	1139	Mesoderm induction early response protein 1	yes	yes	0	0	1	1
Q8N108	MIER1	481	503			x										x			VNSNGKESPGSSEFFQEAVSHGK	2 Phospho (STY)	2581.05	0.0523416	1139	Mesoderm induction early response protein 1	yes	yes	0	0	2	1
Q8NAV1	PRPF38A	207	213		x							x							VPSPDHR	Phospho (STY)	886.37	0.369831	1161	Pre-mRNA-splicing factor 38A	yes	yes	0	0	1	0																1	1	1
Q9C0C2	TNKS1BP1	1618	1632		x								x						VPSSDEEVVEEPQSR	Phospho (STY)	1765.74	0.740754	1409	182 kDa tankyrase-1-binding protein	yes	yes	0	0	1	0
Q13459	MYO9B	1284	1299		x	x					x				x				VQEKPDSPGGSTQIQR	Phospho (STY)	1805.83	0.830906	846	Unconventional myosin-IXb	yes	yes	0	0	1	1													1		1
Q01804	OTUD4	1016	1035			x									x				VQRPKEESSEDENEVSNILR	2 Phospho (STY)	2517.08	0.0785564	772	OTU domain-containing protein 4	yes	yes	0	0	2	2
O95365	ZBTB7A	503	530		x						x								VRGGAPDPSPGATATPGAPAQPSSPDAR	Phospho (STY)	2664.23	0.229321	228	Zinc finger and BTB domain-containing protein 7A	yes	yes	0	0	1	1													1	1	1			1
Q6GYQ0	RALGAPA1	769	794			x									x				VRHFSQSEETGNEVFGALNEEQPLPR	Phospho (STY)	3049.39	0.393092	1023	Ral GTPase-activating protein subunit alpha-1	yes	yes	0	0	1	1
P18621	RPL17	2	13			x									x	x			VRYSLDPENPTK	Phospho (STY)	1497.69	0.686474	412	60S ribosomal protein L17	yes	yes	0	0	1	1
P18621	RPL17	2	16			x									x	x			VRYSLDPENPTKSCK	Phospho (STY)	1872.84	0.844113	412	60S ribosomal protein L17	yes	yes	0	0	1	2
Q9Y4F1	FARP1	417	431	x	x	x	x	x			x	x			x	x			VSAGEPGSHPSPAPR	Phospho (STY)	1524.67	0.672221	1671	FERM, RhoGEF and pleckstrin domain-containing protein 1	yes	yes	0	0	1	0		1	1	TRUE	1								1	1	1	1	1	1
Q9UPU5	USP24	2042	2052	x	x		x	x				x	x						VSDQNSPVLPK	Phospho (STY)	1262.59	0.590782	1629	Ubiquitin carboxyl-terminal hydrolase 24	yes	yes	0	0	1	0		1	1		1	1								1		1	1	1
P25106	ACKR3	349	362		x								x						VSETEYSALEQSTK	Phospho (STY)	1650.7	0.702577	454	Atypical chemokine receptor 3	yes	yes	0	0	1	0
Q9UQ35	SRRM2	2393	2404		x	x					x	x			x	x			VSGRTSPPLLDR	Phospho (STY)	1376.68	0.681329	1632	Serine/arginine repetitive matrix protein 2	yes	yes	0	0	1	1													1	1	1	1	2	1
Q9UQ35	SRRM2	2393	2406			x									x	x			VSGRTSPPLLDRAR	Phospho (STY)	1603.82	0.819554	1632	Serine/arginine repetitive matrix protein 2	yes	yes	0	0	1	2
Q04726	TLE3	262	277		x						x	x							VSPAHSPPENGLDKAR	Phospho (STY)	1753.81	0.814862	783	Transducin-like enhancer protein 3	yes	yes	0	0	1	1														2	2		1	1
Q9UJX2	CDC23	587	597			x									x	x			VSPLNLSSVTP	Phospho (STY)	1192.57	0.57407	1584	Cell division cycle protein 23 homolog	yes	yes	0	0	1	0
Q14676	MDC1	1026	1059			x										x			VSRGDQESPDACLPPTVPEAPAPPQKPLNSQSQK	Phospho (STY)	3704.75	0.750554	881	Mediator of DNA damage checkpoint protein 1	yes	yes	0	0	1	2
Q9BTA9	WAC	480	513			x										x			VSTPVVKQGPVSQSATQQPVTADKQQGHEPVSPR	Phospho (STY)	3646.81	0.810452	1370	WW domain-containing adapter protein with coiled-coil	yes	yes	0	0	1	2
Q8IYB3	SRRM1	428	438		x	x						x				x			VSVSPGRTSGK	Phospho (STY)	1153.55	0.549252	1129	Serine/arginine repetitive matrix protein 1	yes	yes	0	0	1	1																1	1	1
Q8IYB3	SRRM1	428	441			x										x			VSVSPGRTSGKVTK	Phospho (STY)	1481.76	0.760307	1129	Serine/arginine repetitive matrix protein 1	yes	yes	0	0	1	2
Q9NR30	DDX21	114	131		x	x					x				x	x			VTKNEEPSEEEIDAPKPK	Phospho (STY)	2118.97	0.97221	1489	Nucleolar RNA helicase 2	yes	yes	0	0	1	2													2		1			1
Q15154	PCM1	60	74		x								x	x					VTNDISPESSPGVGR	Phospho (STY)	1593.7	0.70358	907	Pericentriolar material 1 protein	yes	yes	0	0	1	0																			1
Q8N271	PROM2	829	834		x									x					VTSLKL	Phospho (STY)	739.388	0.388107	1145	Prominin-2	yes	yes	0	0	1	1
Q9H1E3	NUCKS1	10	35			x									x	x			VVDYSQFQESDDADEDYGRDSGPPTK	Phospho (STY)	2999.2	0.1982	1425	Nuclear ubiquitous casein and cyclin-dependent kinase substrate 1	yes	yes	0	0	1	1
Q9H1E3	NUCKS1	10	36			x									x	x			VVDYSQFQESDDADEDYGRDSGPPTKK	Phospho (STY)	3127.29	0.293163	1425	Nuclear ubiquitous casein and cyclin-dependent kinase substrate 1	yes	yes	0	0	1	2
Q02880	TOP2B	1516	1532			x									x	x			VVEAVNSDSDSEFGIPK	Phospho (STY)	1871.82	0.819004	780	DNA topoisomerase 2-beta	yes	yes	0	0	1	0
Q02040	AKAP17A	531	541		x							x							VVPEDGSPEKR	Phospho (STY)	1291.58	0.580946	774	A-kinase anchor protein 17A	yes	yes	0	0	1	1																1	1	1
Q9BRS2	RIOK1	11	33			x										x			VVPGQFDDADSSDSENRDLKTVK	Phospho (STY)	2601.16	0.15957	1365	Serine/threonine-protein kinase RIO1	yes	yes	0	0	1	2
P19338	NCL	64	71			x										x			VVVSPTKK	Phospho (STY)	936.505	0.504534	420	Nucleolin	yes	yes	0	0	1	1
P05556	ITGB1	775	784	x			x												WDTGENPIYK	Phospho (STY)	1301.53	0.532933	290	Integrin beta-1	yes	yes	0	0	1	0	2		1
Q96T60	PNKP	106	130			x									x				WEETRTPESQPDTPPGTPLVSQDEK	Phospho (STY)	2903.29	0.286227	1339	Bifunctional polynucleotide phosphatase/kinase;Polynucleotide 3'-phosphatase;Polynucleotide 5'-hydroxyl-kinase	yes	yes	0	0	1	1
Q96T60	PNKP	106	131		x	x					x	x			x	x			WEETRTPESQPDTPPGTPLVSQDEKR	Phospho (STY)	3059.39	0.387338	1339	Bifunctional polynucleotide phosphatase/kinase;Polynucleotide 3'-phosphatase;Polynucleotide 5'-hydroxyl-kinase	yes	yes	0	0	1	2													1	1		1	1	1
Q86VE9	SERINC5	345	354	x			x												YAAPELEIAR	Phospho (STY)	1211.56	0.558754	1097	Serine incorporator 5	yes	yes	0	0	1	0		1	1			1
P25788	PSMA3	239	255	x					x										YAKESLKEEDESDDDNM	Oxidation (M);Phospho (STY)	2112.77	0.771855	461	Proteasome subunit alpha type-3	yes	yes	0	1	1	2							1	1
Q9BSA4	TTYH2	494	514			x									x				YENVPLIGRASPPPTYSPSMR	Oxidation (M);Phospho (STY)	2427.13	0.129396	1367	Protein tweety homolog 2	yes	yes	0	1	1	1
Q16629	SRSF7	189	195			x									x	x			YFQSPSR	Phospho (STY)	963.385	0.385147	939	Serine/arginine-rich splicing factor 7	yes	yes	0	0	1	0																1
Q16629	SRSF7	189	197			x										x			YFQSPSRSR	Phospho (STY)	1206.52	0.518286	939	Serine/arginine-rich splicing factor 7	yes	yes	0	0	1	1
Q12756	KIF1A	1516	1544			x									x	x			YGATDLRTPQPCSRPASPEPELLPEADSK	Phospho (STY)	3261.5	0.501322	810	Kinesin-like protein KIF1A	yes	yes	0	0	1	2
P53801	PTTG1IP	165	176	x		x			x								x		YGLFKEENPYAR	Phospho (STY)	1565.69	0.691559	644	Pituitary tumor-transforming gene 1 protein-interacting protein	yes	yes	0	0	1	1							1	1	1										1
Q9BVV8	C19orf24	103	129			x									x				YGLLANTEDPTEMASLDSDEETVFESR	Phospho (STY)	3098.3	0.295137	1383	Uncharacterized membrane protein C19orf24	yes	yes	0	0	1	0
P24534	EEF1B2	79	116			x									x				YGPADVEDTTGSGATDSKDDDDIDLFGSDDEEESEEAK	Phospho (STY)	4103.58	0.581204	448	Elongation factor 1-beta	yes	yes	0	0	1	1
P24534	EEF1B2	79	119			x										x			YGPADVEDTTGSGATDSKDDDDIDLFGSDDEEESEEAKRLR	Phospho (STY)	4528.87	0.86749	448	Elongation factor 1-beta	yes	yes	0	0	1	3
O43581	SYT7	49	63		x							x							YKNSLETVGTPDSGR	Phospho (STY)	1702.76	0.756344	142	Synaptotagmin-7	yes	yes	0	0	1	1																1	1
Q13523	PRPF4B	554	575		x							x							YLAEDSNMSVPSEPSSPQSSTR	Phospho (STY)	2448.02	0.015214	848	Serine/threonine-protein kinase PRP4 homolog	yes	yes	0	0	1	0													1				1	1
Q9C0H2	TTYH3	509	523	x	x	x	x	x	x		x	x	x	x	x	x	x	x	YLATSQPRPDSSGSH	Phospho (STY)	1681.71	0.709728	1411	Protein tweety homolog 3	yes	yes	0	0	1	1	1		1		1	1	3	4	2	3			1	1	1	1	1	1	1
Q9C0H2	TTYH3	509	523	x	x	x			x				x	x			x	x	YLATSQPRPDSSGSH	2 Phospho (STY)	1761.68	0.676059	1411	Protein tweety homolog 3	yes	yes	0	0	2	1							2	2	1	2									3
Q02241	KIF23	858	874	x		x			x								x		YMLTHQELASDGEIETK	Oxidation (M);Phospho (STY)	2059.88	0.880952	775	Kinesin-like protein KIF23	yes	yes	0	1	1	0							1	1	1
Q02241	KIF23	858	874		x						x								YMLTHQELASDGEIETK	Phospho (STY)	2043.89	0.886038	775	Kinesin-like protein KIF23	yes	yes	0	0	1	0														1	1
Q96ST3	SIN3A	1105	1116		x						x	x							YMNSDTTSPELR	Phospho (STY)	1492.59	0.590524	1336	Paired amphipathic helix protein Sin3a	yes	yes	0	0	1	0													1	1		1	1	1
Q9BXS4	TMEM59	291	315			x									x				YPASSLVVVRSKTEDHEEAGPLPTK	2 Phospho (STY)	2869.33	0.33002	1391	Transmembrane protein 59	yes	yes	0	0	2	2
Q15021	NCAPD2	1325	1343			x									x	x			YQPLASTASDNDFVTPEPR	Phospho (STY)	2186.95	0.952143	900	Condensin complex subunit 1	yes	yes	0	0	1	0
P62140	PPP1CB	304	325		x						x	x							YQYGGLNSGRPVTPPRTANPPK	Phospho (STY)	2449.19	0.190357	690	Serine/threonine-protein phosphatase PP1-beta catalytic subunit	yes	yes	0	0	1	2														1	1		1	1
Q9P265	DIP2B	98	113		x	x					x				x	x			YRSDIHTEAVQAALAK	Phospho (STY)	1851.89	0.888027	1543	Disco-interacting protein 2 homolog B	yes	yes	0	0	1	1													1	2	1	1
P49761	CLK3	155	167		x	x					x					x			YRSPEPDPYLSYR	Phospho (STY)	1721.75	0.745051	600	Dual specificity protein kinase CLK3	yes	yes	0	0	1	1													1		1		1
Q14498	RBM39	95	103		x	x					x	x				x			YRSPYSGPK	Phospho (STY)	1133.49	0.490674	875	RNA-binding protein 39	yes	yes	0	0	1	1													1	1	1	1	1	1
P24928	POLR2A	1909	1922			x									x	x			YSPTSPTYSPTSPK	Phospho (STY)	1591.68	0.68072	450	DNA-directed RNA polymerase II subunit RPB1	yes	no	0	0	1	0														1				1
P24928	POLR2A	1888	1908			x									x	x			YSPTSPTYSPTSPVYTPTSPK	Phospho (STY)	2337.05	0.0453752	450	DNA-directed RNA polymerase II subunit RPB1	yes	yes	0	0	1	0
P24928	POLR2A	1874	1887			x									x	x			YSPTSPTYSPTTPK	Phospho (STY)	1605.7	0.69637	450	DNA-directed RNA polymerase II subunit RPB1	yes	yes	0	0	1	0
[truncated: 4 more rows]
[truncated: 74 more columns]

## Sheet: Table S2
Proteins	Gene names	Positions.within.proteins	Amino.acid	Localization.prob	MCF10A	MCF7	MDA-MB-231	New Phosphosites	Leading.proteins	Protein	Protein.names	Fasta.headers	Score.diff	PEP	Score	Delta.score	Score.for.localization	Localization.prob.MCF10A_IMAC_CID_1	Score.diff.MCF10A_IMAC_CID_1	PEP.MCF10A_IMAC_CID_1	Score.MCF10A_IMAC_CID_1	Localization.prob.MCF10A_IMAC_CID_2	Score.diff.MCF10A_IMAC_CID_2	PEP.MCF10A_IMAC_CID_2	Score.MCF10A_IMAC_CID_2	Localization.prob.MCF10A_IMAC_CID_3	Score.diff.MCF10A_IMAC_CID_3	PEP.MCF10A_IMAC_CID_3	Score.MCF10A_IMAC_CID_3	Localization.prob.MCF10A_IMAC_HCD_1	Score.diff.MCF10A_IMAC_HCD_1	PEP.MCF10A_IMAC_HCD_1	Score.MCF10A_IMAC_HCD_1	Localization.prob.MCF10A_IMAC_HCD_2	Score.diff.MCF10A_IMAC_HCD_2	PEP.MCF10A_IMAC_HCD_2	Score.MCF10A_IMAC_HCD_2	Localization.prob.MCF10A_IMAC_HCD_3	Score.diff.MCF10A_IMAC_HCD_3	PEP.MCF10A_IMAC_HCD_3	Score.MCF10A_IMAC_HCD_3	Localization.prob.MCF10A_TiO2_CID_1	Score.diff.MCF10A_TiO2_CID_1	PEP.MCF10A_TiO2_CID_1	Score.MCF10A_TiO2_CID_1	Localization.prob.MCF10A_TiO2_CID_2	Score.diff.MCF10A_TiO2_CID_2	PEP.MCF10A_TiO2_CID_2	Score.MCF10A_TiO2_CID_2
A6NFI3	ZNF316	112	S	1		x			A6NFI3	A6NFI3	Zinc finger protein 316	Zinc finger protein 316	218.62	2.00534e-96	226.04	185.54	218.62
O00159	MYO1C	536	S	1	x				O00159	O00159	Unconventional myosin-Ic	Unconventional myosin-Ic	50.6068	0.0248946	50.607	15.799	50.607																	1	50.6068	0.0248946	50.607	1	50.6068	0.0248946	50.607
O00308	WWP2	211	S	1		x	x		O00308	O00308	NEDD4-like E3 ubiquitin-protein ligase WWP2	NEDD4-like E3 ubiquitin-protein ligase WWP2	76.826	8.55231e-19	151.79	151.79	151.79
O00559	EBAG9	36	S	1		x			O00559	O00559	Receptor-binding cancer antigen expressed on SiSo cells	Receptor-binding cancer antigen expressed on SiSo cells	109.709	3.24599e-97	241.08	182.92	241.08
O00560		6	S	1			x		O00560	O00560	Syntenin-1	Syntenin-1	86.6301	3.22717e-34	191.01	139.29	166.64
O00567	NOP56	591	S	1		x			O00567	O00567	Nucleolar protein 56	Nucleolar protein 56	76.2819	6.83989e-14	154.49	145.8	76.282
O14578	CIT	1971	S	1			x		O14578	O14578	Citron Rho-interacting kinase	Citron Rho-interacting kinase	108.697	4.56101e-10	120.06	97.42	108.7
O14578	CIT	1993	S	1			x		O14578	O14578	Citron Rho-interacting kinase	Citron Rho-interacting kinase	99.6752	1.03957e-10	124.45	106.65	122.78
O14654	IRS4	1231	S	1			x		O14654	O14654	Insulin receptor substrate 4	Insulin receptor substrate 4	127.605	1.89822e-145	235.56	207.14	212.18
O14686	KMT2D	4738	S	1		x	x		O14686	O14686	Histone-lysine N-methyltransferase 2D	Histone-lysine N-methyltransferase 2D	53.2779	1.28387e-06	140.78	89.435	53.278
O14737	PDCD5	119	S	1	x	x	x		O14737	O14737	Programmed cell death protein 5	Programmed cell death protein 5	120.586	6.12599e-06	145.72	100.04	145.72																									1	77.9162	0.00153407	104.81	1	94.2062	0.00032151	117.53
O15027	SEC16A	1069	S	1		x	x		O15027	O15027	Protein transport protein Sec16A	Protein transport protein Sec16A	45.4885	8.44477e-07	93.348	44.801	45.489
Q6A1A2;O15530	PDPK2P;PDPK1	214;241	S	1		x	x	x	Q6A1A2	Q6A1A2	Putative 3-phosphoinositide-dependent protein kinase 2;3-phosphoinositide-dependent protein kinase 1	Putative 3-phosphoinositide-dependent protein kinase 2;3-phosphoinositide-dependent protein kinase 1	97.9675	7.70274e-154	267.69	195.8	267.69
O43633	CHMP2A	203	S	1			x		O43633	O43633	Charged multivesicular body protein 2a	Charged multivesicular body protein 2a	54.1524	3.27217e-145	233.26	222.93	54.152
O60244	MED14	617	S	1		x			O60244	O60244	Mediator of RNA polymerase II transcription subunit 14	Mediator of RNA polymerase II transcription subunit 14	88.3455	9.65029e-34	190.41	121.94	190.41
O60245	PCDH7	989	S	1			x		O60245	O60245	Protocadherin-7	Protocadherin-7	106.821	3.23413e-11	131.17	90.583	131.17
O60341	KDM1A	137	S	1			x		O60341	O60341	Lysine-specific histone demethylase 1A	Lysine-specific histone demethylase 1A	75.0491	1.59521e-39	128.52	121.08	128.52
O60353	FZD6	653	S	1	x	x			O60353	O60353	Frizzled-6	Frizzled-6	97.3413	0.00210922	117.89	86.468	115.71					1	88.3241	0.0107658	106.16					0.999999	60.2462	0.0110198	74.92	1	85.9269	0.00515297	101.54	1	77.2254	0.00627919	88.819
O60832	DKC1	513	S	1		x	x		O60832	O60832	H/ACA ribonucleoprotein complex subunit 4	H/ACA ribonucleoprotein complex subunit DKC1	64.1911	3.0349e-31	182.39	163.95	64.191
O60832	DKC1	21	S	1			x		O60832	O60832	H/ACA ribonucleoprotein complex subunit 4	H/ACA ribonucleoprotein complex subunit DKC1	122.029	1.07865e-18	129.04	91.324	129.04
O60841	EIF5B	164	S	1			x		O60841	O60841	Eukaryotic translation initiation factor 5B	Eukaryotic translation initiation factor 5B	87.5432	6.42561e-18	178.02	132.81	178.02
O60841	EIF5B	214	S	1			x		O60841	O60841	Eukaryotic translation initiation factor 5B	Eukaryotic translation initiation factor 5B	86.4692	6.2774e-41	146.6	133.47	146.6
O75379	VAMP4	30	S	1			x		O75379	O75379	Vesicle-associated membrane protein 4	Vesicle-associated membrane protein 4	114.972	2.78707e-44	153.19	131.42	151.58
O75909	CCNK	340	S	1		x			O75909	O75909	Cyclin-K	Cyclin-K	44.0888	8.67041e-49	158.02	140.11	44.089
O94979	SEC31A	799	S	1		x	x		O94979	O94979	Protein transport protein Sec31A	Protein transport protein Sec31A	97.585	1.04922e-68	191.78	165.95	191.78
O95747	OXSR1	339	S	1			x		O95747	O95747	Serine/threonine-protein kinase OSR1	Serine/threonine-protein kinase OSR1	85.2894	1.78111e-134	196.27	189.13	196.27
O96013	PAK4	104	S	1		x	x		O96013	O96013	Serine/threonine-protein kinase PAK 4	Serine/threonine-protein kinase PAK 4	82.4943	0.000303162	105.17	36.539	82.494									1	105.165	0.00478893	105.17	0.833887	10.0173	0.00237109	44.294	1	52.5786	0.013871	52.579
P05386	RPLP1	101	S	1			x		P05386	P05386	60S acidic ribosomal protein P1	60S acidic ribosomal protein P1	67.312	7.98809e-39	191.07	160.31	67.312
P05386	RPLP1	104	S	1			x		P05386	P05386	60S acidic ribosomal protein P1	60S acidic ribosomal protein P1	67.312	1.20476e-75	226.42	191.34	67.312																									0.999781	36.6033	0.00493266	68.944
P05387	RPLP2	102	S	1			x		P05387	P05387	60S acidic ribosomal protein P2	60S acidic ribosomal protein P2	124.204	7.98809e-39	191.07	160.31	124.2
P05387	RPLP2	105	S	1			x		P05387	P05387	60S acidic ribosomal protein P2	60S acidic ribosomal protein P2	124.204	1.20476e-75	226.42	191.34	124.2																									0.999781	36.6033	0.00493266	68.944
Q8NHW5;P05388	RPLP0P6;RPLP0	304;304	S	1			x		Q8NHW5	Q8NHW5	60S acidic ribosomal protein P0-like;60S acidic ribosomal protein P0	60S acidic ribosomal protein P0-like;60S acidic ribosomal protein P0	65.8874	6.24658e-19	163.78	125.51	65.887
Q8NHW5;P05388	RPLP0P6;RPLP0	307;307	S	1			x		Q8NHW5	Q8NHW5	60S acidic ribosomal protein P0-like;60S acidic ribosomal protein P0	60S acidic ribosomal protein P0-like;60S acidic ribosomal protein P0	65.8874	2.12586e-20	172.5	127.36	65.887
P05455	SSB	366	S	1		x	x		P05455	P05455	Lupus La protein	Lupus La protein	166.147	1.6354e-139	222.69	193.91	181.13
P06748	NPM1	125	S	1			x		P06748	P06748	Nucleophosmin	Nucleophosmin	88.393	1.80916e-49	122.12	99.925	97.999
P07900	HSP90AA1	231	S	1			x		P07900	P07900	Heat shock protein HSP 90-alpha	Heat shock protein HSP 90-alpha	56.0394	1.09682e-87	232.26	157.86	56.039	TRUE
P07900	HSP90AA1	263	S	1	x		x		P07900	P07900	Heat shock protein HSP 90-alpha	Heat shock protein HSP 90-alpha	156.28	0	409.64	313.77	409.64	TRUE		FALSE																										0.999959	43.8485	0.00251996	69.979
P07910	HNRNPC	299	S	1			x		P07910	P07910	Heterogeneous nuclear ribonucleoproteins C1/C2	Heterogeneous nuclear ribonucleoproteins C1/C2	158.554	2.80446e-131	260.58	260.58	260.58
P08195	SLC3A2	165	S	1		x			P08195	P08195	4F2 cell-surface antigen heavy chain	4F2 cell-surface antigen heavy chain	97.2413	1.52785e-73	212.82	161.38	212.82					0.999542	33.3863	0.00113861	120.6									0.9991	30.4521	3.00539e-05	107.83
P08237	PFKM	775	S	1		x	x		P08237	P08237	ATP-dependent 6-phosphofructokinase, muscle type	ATP-dependent 6-phosphofructokinase, muscle type	118.059	7.36528e-09	148.99	133.77	118.06
P08238;Q58FF7	HSP90AB1;HSP90AB3P	226;205	S	1	x		x		P08238	P08238	Heat shock protein HSP 90-beta;Putative heat shock protein HSP 90-beta-3	Heat shock protein HSP 90-beta;Putative heat shock protein HSP 90-beta-3	111.776	0	327.7	242.25	111.78	TRUE		FALSE																						1	114.31	0.000630797	114.31	1	114.496	0.00224752	114.5
P08238;Q58FF8	HSP90AB1;HSP90AB2P	255;177	S	1	x	x	x		P08238;Q58FF8	P08238	Heat shock protein HSP 90-beta;Putative heat shock protein HSP 90-beta 2	Heat shock protein HSP 90-beta;Putative heat shock protein HSP 90-beta 2	130.237	7.16763e-144	237.87	209.82	235.02																									0.999982	47.5394	0.000364209	111.43	0.999996	54.0916	0.000865508	100.41
P09758	TACSTD2	322	S	1	x	x			P09758	P09758	Tumor-associated calcium signal transducer 2	Tumor-associated calcium signal transducer 2	187.44	1.11861e-57	191.4	154.72	187.44									1	134.562	0.000631489	134.56	1	77.6625	0.000911266	77.662	1	107.788	4.70671e-05	107.79	1	82.7494	0.000230597	82.749
Q99878;Q96KK5;P20671;P0C0S8;P04908	HIST1H2AJ;HIST1H2AH;HIST1H2AD;HIST1H2AG;HIST1H2AB	2;2;2;2;2	S	1		x	x		Q99878	Q99878	Histone H2A type 1-J;Histone H2A type 1-H;Histone H2A type 1-D;Histone H2A type 1;Histone H2A type 1-B/E	Histone H2A type 1-J;Histone H2A type 1-H;Histone H2A type 1-D;Histone H2A type 1;Histone H2A type 1-B/E	130.435	5.34594e-11	142.47	115.93	130.44
P0DMV9;P0DMV8	HSPA1B;HSPA1A	254;254	S	1		x		x	P0DMV9	P0DMV9	Heat shock 70 kDa protein 1B;Heat shock 70 kDa protein 1A	Heat shock 70 kDa protein 1B;Heat shock 70 kDa protein 1A	69.9985	0.0163811	89.55	43.124	69.998
P0DN79;P35520	CBS	32;32	S	1			x		P0DN79	P0DN79	Cystathionine beta-synthase	Cystathionine beta-synthase-like protein;Cystathionine beta-synthase	143.591	3.42952e-41	148.88	138.17	148.88
P10412;P16402	HIST1H1E;HIST1H1D	36;37	S	1		x	x		P10412;P16402	P10412	Histone H1.4;Histone H1.3	Histone H1.4;Histone H1.3	117.289	1.23033e-114	234.49	193.04	234.49
P10412	HIST1H1E	187	S	1		x			P10412	P10412	Histone H1.4	Histone H1.4	164.641	4.26244e-24	168.22	112.76	164.64
P11387	TOP1	2	S	1		x	x		P11387	P11387	DNA topoisomerase 1	DNA topoisomerase 1	96.1178	6.27756e-21	138.42	123.55	133.71
P11388	TOP2A	1525	S	1			x		P11388	P11388	DNA topoisomerase 2-alpha	DNA topoisomerase 2-alpha	73.4069	2.54594e-14	102.36	92.199	102.36
P11388	TOP2A	1247	S	1		x	x		P11388	P11388	DNA topoisomerase 2-alpha	DNA topoisomerase 2-alpha	73.6022	2.05566e-158	231.54	215.24	230.03
P11717	IGF2R	2484	S	1			x		P11717	P11717	Cation-independent mannose-6-phosphate receptor	Cation-independent mannose-6-phosphate receptor	70.9629	1.25521e-108	206.7	188.2	206.7
P12956	XRCC6	560	S	1		x			P12956	P12956	X-ray repair cross-complementing protein 6	X-ray repair cross-complementing protein 6	115.031	5.81312e-104	222.49	169.05	220.23
P14923	JUP	182	S	1		x			P14923	P14923	Junction plakoglobin	Junction plakoglobin	53.9665	4.21185e-19	138.94	128.11	53.967									1	61.212	0.0242365	61.212
P16104	H2AFX	140	S	1	x	x	x	x	P16104	P16104	Histone H2AX	Histone H2AX	103.125	6.73876e-17	173.34	173.34	145.46					0.999991	50.5642	0.00271783	113.95	0.999991	50.4273	0.00185251	119.21					0.999911	40.5248	0.00148028	98.233	0.999998	56.783	0.000837507	115.7	0.999994	53.3311	0.00146579	122.18
P16401	HIST1H1B	189	S	1		x			P16401	P16401	Histone H1.5	Histone H1.5	66.0549	5.33504e-113	187.42	138	187.42
P16401	HIST1H1B	18	S	1		x			P16401	P16401	Histone H1.5	Histone H1.5	85.839	5.10713e-115	241.92	165.15	193.47																													0.949674	13.8875	0.0201017	46.514
P16403	HIST1H1C	36	S	1		x	x		P16403	P16403	Histone H1.2	Histone H1.2	117.289	1.23033e-114	234.49	193.04	234.49
P17096	HMGA1	99	S	1	x	x	x		P17096	P17096	High mobility group protein HMG-I/HMG-Y	High mobility group protein HMG-I/HMG-Y	41.5403	5.29515e-06	137.87	84.42	41.54																									0.786745	3.37287	0.00876998	69.979
P17096	HMGA1	102	S	1	x	x	x		P17096	P17096	High mobility group protein HMG-I/HMG-Y	High mobility group protein HMG-I/HMG-Y	41.5403	1.76999e-131	258.81	198.19	41.54																									0.6769	1.56849	0.00876998	69.979
P17096	HMGA1	103	S	1	x	x	x		P17096	P17096	High mobility group protein HMG-I/HMG-Y	High mobility group protein HMG-I/HMG-Y	41.5403	9.34159e-37	192.46	147.73	41.54																									0.753829	5.66832	0.00469877	63.827
P17302	GJA1	306	S	1			x		P17302	P17302	Gap junction alpha-1 protein	Gap junction alpha-1 protein	134.282	4.12521e-74	227.63	166.07	227.63
P17812	CTPS1	562	S	1		x	x		P17812	P17812	CTP synthase 1	CTP synthase 1	116.904	4.68076e-06	125.81	82.945	116.9
P18621	RPL17	5	S	1			x		P18621	P18621	60S ribosomal protein L17	60S ribosomal protein L17	65.6574	1.29621e-40	181.31	144.47	161.99
P18669	PGAM1	14	S	1		x			P18669	P18669	Phosphoglycerate mutase 1	Phosphoglycerate mutase 1	83.087	8.87165e-08	149.69	107.48	83.087
P18754	RCC1	11	S	1		x	x		P18754	P18754	Regulator of chromosome condensation	Regulator of chromosome condensation	57.9598	1.81389e-35	183.78	116.82	57.96
P18858	LIG1	141	S	1			x		P18858	P18858	DNA ligase 1	DNA ligase 1	104.169	4.79308e-23	127.5	82.453	127.5
P19174	PLCG1	1248	S	1		x			P19174	P19174	1-phosphatidylinositol 4,5-bisphosphate phosphodiesterase gamma-1	1-phosphatidylinositol 4,5-bisphosphate phosphodiesterase gamma-1	63.8525	0.00138694	111.46	70.731	111.46
P19338	NCL	563	S	1			x		P19338	P19338	Nucleolin	Nucleolin	77.192	4.09314e-14	115.31	97.016	77.192
P20042	EIF2S2	2	S	1		x	x		P20042	P20042	Eukaryotic translation initiation factor 2 subunit 2	Eukaryotic translation initiation factor 2 subunit 2	102.496	2.89222e-09	145.71	101.34	143.98
P21127;Q9UQ88;Q9UKB5	CDK11B;CDK11A;AJAP1	234;222;56	S	1		x	x		P21127	P21127	Cyclin-dependent kinase 11B;Cyclin-dependent kinase 11A;Adherens junction-associated protein 1	Cyclin-dependent kinase 11B;Cyclin-dependent kinase 11A;Adherens junction-associated protein 1	127.397	2.63285e-20	141.85	120.01	127.4
P21333	FLNA	1459	S	1	x	x			P21333	P21333	Filamin-A	Filamin-A	88.6026	2.98513e-31	167.12	153.61	167.12	TRUE				0.99999	50.1856	0.0080092	74.537									0.998944	29.7596	0.0098455	40.589
P21860	ERBB3	686	S	1		x			P21860	P21860	Receptor tyrosine-protein kinase erbB-3	Receptor tyrosine-protein kinase erbB-3	87.1543	8.12685e-05	100.73	67.688	100.73
P21964	COMT	267	S	1		x			P21964	P21964	Catechol O-methyltransferase	Catechol O-methyltransferase	67.4409	0.00110684	109.15	70.908	109.15
P22735	TGM1	95	S	1	x				P22735	P22735	Protein-glutamine gamma-glutamyltransferase K	Protein-glutamine gamma-glutamyltransferase K	94.6815	4.70991e-08	101.39	84.026	101.39																	1	94.6815	4.70991e-08	101.39	0.999999	59.675	0.000895191	62.408
P23528	CFL1	3	S	1	x	x	x		P23528	P23528	Cofilin-1	Cofilin-1	122.596	2.82542e-32	167.67	138.72	167.67	TRUE				0.998605	28.5489	0.0168262	55.98	1	64.1037	2.43289e-05	139.19	1	77.5016	5.8769e-06	87.298	1	71.8283	5.62941e-08	93.058					0.987072	18.828	0.00719628	66.056	0.997919	26.8092	0.0205471	52.79
P25788	PSMA3	250	S	1	x	x	x		P25788	P25788	Proteasome subunit alpha type-3	Proteasome subunit alpha type-3	101.378	8.33282e-89	231.58	206.86	204.67																									0.999985	48.3827	0.000632096	112.42	0.999987	49.8218	0.00181227	89.506
P25929	NPY1R	368	S	1		x			P25929	P25929	Neuropeptide Y receptor type 1	Neuropeptide Y receptor type 1	72.7971	1.44448e-156	256.95	223.03	72.797
P26358	DNMT1	714	S	1			x		P26358	P26358	DNA (cytosine-5)-methyltransferase 1	DNA (cytosine-5)-methyltransferase 1	65.8089	7.16978e-19	169.67	130.51	65.809
P26368	U2AF2	79	S	1		x			P26368	P26368	Splicing factor U2AF 65 kDa subunit	Splicing factor U2AF 65 kDa subunit	43.3257	7.44609e-24	150.21	128.91	43.326
P26368	U2AF2	2	S	1			x		P26368	P26368	Splicing factor U2AF 65 kDa subunit	Splicing factor U2AF 65 kDa subunit	130.555	1.00918e-26	141	124.5	130.56
P27708	CAD	1859	S	1		x	x		P27708	P27708	CAD protein;Glutamine-dependent carbamoyl-phosphate synthase;Aspartate carbamoyltransferase;Dihydroorotase	CAD protein	90.4416	2.87877e-48	164.92	89.354	90.442
P27824	CANX	583	S	1			x		P27824	P27824	Calnexin	Calnexin	69.7206	8.99088e-11	130.1	120.31	69.721
P29353	SHC1	139	S	1	x				P29353	P29353	SHC-transforming protein 1	SHC-transforming protein 1	104.136	2.00689e-09	141.48	110.92	141.48					0.999931	41.6075	0.00819131	91.961	0.999988	49.2162	0.0104482	87.184					1	104.136	2.00689e-09	141.48
P29692	EEF1D	133	S	1		x			P29692	P29692	Elongation factor 1-delta	Elongation factor 1-delta	89.0237	4.01149e-41	178.32	155.1	178.32
P29966	MARCKS	101	S	1	x				P29966	P29966	Myristoylated alanine-rich C-kinase substrate	Myristoylated alanine-rich C-kinase substrate	93.7534	0.000109996	134.04	87.17	93.753	TRUE				1	134.043	0.000109996	134.04	1	93.7534	0.00703569	93.753
P30050	RPL12	38	S	1		x			P30050	P30050	60S ribosomal protein L12	60S ribosomal protein L12	108.977	0.000753902	108.98	62.819	108.98
P31323	PRKAR2B	114	S	1		x	x		P31323	P31323	cAMP-dependent protein kinase type II-beta regulatory subunit	cAMP-dependent protein kinase type II-beta regulatory subunit	98.5138	2.30473e-57	185.64	143.06	181.35
P35222	CTNNB1	191	S	1	x				P35222	P35222	Catenin beta-1	Catenin beta-1	73.5354	0.000203056	82.749	33.034	82.749					0.996006	23.9689	0.00822866	80.905	0.999476	32.807	0.0112203	75.89					1	73.5354	0.000203056	82.749
P35579	MYH9	1943	S	1	x	x	x		P35579	P35579	Myosin-9	Myosin-9	57.3506	6.64451e-253	277.1	251.95	57.351	TRUE																								1	81.532	1.94507e-07	108.88	1	55.5746	0.00119363	67.251
P35658	NUP214	678	S	1		x	x		P35658	P35658	Nuclear pore complex protein Nup214	Nuclear pore complex protein Nup214	64.5419	7.74532e-07	90.725	69.176	89.471
P36578	RPL4	295	S	1		x	x		P36578	P36578	60S ribosomal protein L4	60S ribosomal protein L4	101.646	2.56437e-41	186.92	147.92	101.65
P42677	RPS27	11	S	1		x			P42677	P42677	40S ribosomal protein S27	40S ribosomal protein S27	47.3971	3.29473e-07	118.73	60.136	47.397
P43243	MATR3	188	S	1			x		P43243	P43243	Matrin-3	Matrin-3	69.0742	9.04306e-69	181.82	167.93	172.75
P46940	IQGAP1	330	S	1	x				P46940	P46940	Ras GTPase-activating-like protein IQGAP1	Ras GTPase-activating-like protein IQGAP1	62.8229	0.00225944	81.92	36.267	62.823					1	64.6401	0.0257297	64.64	1	81.9197	0.00762347	81.92					1	62.8229	0.00225944	62.823
P48200	IREB2	157	S	1			x		P48200	P48200	Iron-responsive element-binding protein 2	Iron-responsive element-binding protein 2	48.6016	1.17963e-05	132.38	92.14	48.602
P48634	PRRC2A	1219	S	1			x		P48634	P48634	Protein PRRC2A	Protein PRRC2A	83.647	0.005498	83.647	48.874	83.647
P49006	MARCKSL1	22	S	1		x	x		P49006	P49006	MARCKS-related protein	MARCKS-related protein	157.519	1.3536e-45	205.02	160.41	205.02
P49736	MCM2	139	S	1		x			P49736	P49736	DNA replication licensing factor MCM2	DNA replication licensing factor MCM2	103.61	7.59868e-59	213	176.96	213
P49792;Q7Z3J3;P0DJD0;P0DJD1;A6NKT7	RANBP2;RGPD4;RGPD1;RGPD2;RGPD3	2510;1535;1519;1527;1535	S	1			x		P49792	P49792	E3 SUMO-protein ligase RanBP2;RanBP2-like and GRIP domain-containing protein 4;RANBP2-like and GRIP domain-containing protein 1;RANBP2-like and GRIP domain-containing protein 2;RanBP2-like and GRIP domain-containing protein 3	E3 SUMO-protein ligase RanBP2;RanBP2-like and GRIP domain-containing protein 4;RANBP2-like and GRIP domain-containing protein 1;RANBP2-like and GRIP domain-containing protein 2;RanBP2-like and GRIP domain-containing protein 3	73.1253	7.40534e-18	90.926	73.062	90.926
P50443	SLC26A2	12	S	1		x			P50443	P50443	Sulfate transporter	Sulfate transporter	169.772	1.57557e-80	213.38	201.02	213.38
P50895	BCAM	621	S	1		x			P50895	P50895	Basal cell adhesion molecule	Basal cell adhesion molecule	88.1337	0.00519087	88.134	80.485	88.134
P50914	RPL14	139	S	1		x	x		P50914	P50914	60S ribosomal protein L14	60S ribosomal protein L14	145.886	2.26031e-22	170.47	132.23	145.89													1	50.8046	0.0170745	50.805
P51532	SMARCA4	1452	S	1			x		P51532	P51532	Transcription activator BRG1	Transcription activator BRG1	116.34	2.24769e-09	139.38	96.081	128.27
P51674	GPM6A	270	S	1			x	x	P51674	P51674	Neuronal membrane glycoprotein M6-a	Neuronal membrane glycoprotein M6-a	102.623	0.00148381	115.71	105.71	115.71
P51858	HDGF	165	S	1	x	x			P51858	P51858	Hepatoma-derived growth factor	Hepatoma-derived growth factor	63.4729	1.80459e-13	155.37	95.617	63.473	TRUE				1	72.0892	0.000477707	135.99	1	53.9665	3.29473e-07	155.37					1	135.662	1.80459e-13	135.66	1	122.511	6.03236e-10	122.51	1	75.5888	0.00528243	75.589	1	68.3555	0.00976205	68.355
P52701	MSH6	65	S	1		x			P52701	P52701	DNA mismatch repair protein Msh6	DNA mismatch repair protein Msh6	66.1322	0.005035	102.51	83.154	102.51
P53350	PLK1	2	S	1			x		P53350	P53350	Serine/threonine-protein kinase PLK1	Serine/threonine-protein kinase PLK1	61.3438	0.00136257	61.344	37.493	61.344
P53985	SLC16A1	483	S	1	x		x		P53985	P53985	Monocarboxylate transporter 1	Monocarboxylate transporter 1	103.222	7.23625e-09	135.68	94.356	134.69																													0.882199	8.74498	0.00589755	60.564
P53985	SLC16A1	498	S	1	x		x		P53985	P53985	Monocarboxylate transporter 1	Monocarboxylate transporter 1	132.571	3.4059e-67	208.89	152.64	155.66	TRUE																								0.999998	56.5002	0.00286395	88.574	0.999997	56.3374	0.000874428	82.774
P53985	SLC16A1	213	S	1			x		P53985	P53985	Monocarboxylate transporter 1	Monocarboxylate transporter 1	51.1131	0.0156325	65.465	23.069	51.113
P55196	MLLT4	1182	S	1	x	x			P55196	P55196	Afadin	Afadin	131.488	4.37514e-25	184.98	121.55	184.98					1	69.5888	0.00346415	83.252	1	102.195	1.94445e-07	153.2
P55884	EIF3B	125	S	1		x			P55884	P55884	Eukaryotic translation initiation factor 3 subunit B	Eukaryotic translation initiation factor 3 subunit B	40.7246	6.47865e-24	144.47	138.63	40.725
P57081	WDR4	391	S	1		x	x		P57081	P57081	tRNA (guanine-N(7)-)-methyltransferase non-catalytic subunit WDR4	tRNA (guanine-N(7)-)-methyltransferase non-catalytic subunit WDR4	58.592	2.09383e-14	122.39	96.268	58.592
P57737	CORO7	915	S	1			x		P57737	P57737	Coronin-7	Coronin-7	53.3954	1.38816e-06	111.09	86.714	53.395
P60174	TPI1	21	S	1		x	x		P60174	P60174	Triosephosphate isomerase	Triosephosphate isomerase	227.742	0	344.55	310.96	344.55
P60981	DSTN	3	S	1	x	x			P60981	P60981	Destrin	Destrin	40.5891	1.50412e-31	164.43	141.05	40.589					1	68.9722	0.00567945	68.972	1	112.022	0.000185945	112.02	1	72.0057	0.000225033	72.006	1	88.6806	3.71262e-06	88.681	1	51.0919	0.00142086	51.092
P61247	RPS3A	263	S	1			x		P61247	P61247	40S ribosomal protein S3a	40S ribosomal protein S3a	163.855	6.07903e-34	190.8	190.8	190.8
P62070	RRAS2	186	S	1	x				P62070	P62070	Ras-related protein R-Ras2	Ras-related protein R-Ras2	69.9843	2.32766e-127	255.72	149.47	255.72					1	69.9843	2.32766e-127	255.72	0.99999	50.1855	1.21376e-72	221.34					0.995922	23.8776	9.48909e-06	84.506	0.99342	21.7888	5.91281e-09	100.55
P62753;Q9Y253	RPS6;POLH	235;379	S	1			x		P62753	P62753	40S ribosomal protein S6;DNA polymerase eta	40S ribosomal protein S6;DNA polymerase eta	93.0742	3.94842e-07	148.18	95.166	148.18
P62753;Q9Y253	RPS6;POLH	236;380	S	1			x		P62753	P62753	40S ribosomal protein S6;DNA polymerase eta	40S ribosomal protein S6;DNA polymerase eta	73.7136	7.75454e-35	148.18	95.166	107.97
P62805	HIST1H4A	2	S	1		x	x	x	P62805	P62805	Histone H4	Histone H4	71.0845	6.57772e-09	120.86	80.266	71.085
P62995;Q13595	TRA2B;TRA2A	266;262	S	1		x	x		P62995;Q13595	Q13595	Transformer-2 protein homolog beta;Transformer-2 protein homolog alpha	Transformer-2 protein homolog beta;Transformer-2 protein homolog alpha	85.3583	2.34334e-54	204.07	117.4	204.07
P62995	TRA2B	14	S	1		x	x		P62995	P62995	Transformer-2 protein homolog beta	Transformer-2 protein homolog beta	137.944	1.91051e-38	167.71	148.03	167.71
P78347	GTF2I	668	S	1		x			P78347	P78347	General transcription factor II-I	General transcription factor II-I	49.4182	0.00579837	54.982	25.238	49.418
P84103	SRSF3	108	S	1		x	x		P84103	P84103	Serine/arginine-rich splicing factor 3	Serine/arginine-rich splicing factor 3	52.5758	9.38665e-05	113.7	53.109	52.576
P84103	SRSF3	5	S	1		x			P84103	P84103	Serine/arginine-rich splicing factor 3	Serine/arginine-rich splicing factor 3	56.2952	0.00418879	77.192	46.986	56.295
P84103	SRSF3	115	S	1		x		x	P84103	P84103	Serine/arginine-rich splicing factor 3	Serine/arginine-rich splicing factor 3	52.5758	0.00828997	53.034	12.656	52.576
P85037	FOXK1	445	S	1		x	x		P85037	P85037	Forkhead box protein K1	Forkhead box protein K1	130.509	4.61843e-12	153.49	102.06	153.49
Q00839	HNRNPU	271	S	1			x		Q00839	Q00839	Heterogeneous nuclear ribonucleoprotein U	Heterogeneous nuclear ribonucleoprotein U	75.0948	2.42988e-84	171.23	160.72	171.23
Q00839	HNRNPU	26	S	1			x		Q00839	Q00839	Heterogeneous nuclear ribonucleoprotein U	Heterogeneous nuclear ribonucleoprotein U	53.168	1.34336e-11	106.82	91.798	53.168
Q01130	SRSF2	206	S	1	x	x	x		Q01130	Q01130	Serine/arginine-rich splicing factor 2	Serine/arginine-rich splicing factor 2	84.8955	8.61208e-14	119.25	112.72	86.222					0.921845	10.717	0.00192172	105.17	0.901669	9.62535	0.00534671	88.951
Q01130	SRSF2	208	S	1	x	x	x		Q01130	Q01130	Serine/arginine-rich splicing factor 2	Serine/arginine-rich splicing factor 2	80.2499	3.91363e-26	143.76	129.07	86.222													0.753396	9.40103	7.55286e-25	143.76									0.756611	4.92709	0.0123082	79.92
Q01167	FOXK2	398	S	1			x		Q01167	Q01167	Forkhead box protein K2	Forkhead box protein K2	59.3058	1.31285e-35	192.54	143.35	59.306
Q01433	AMPD2	168	S	1			x		Q01433	Q01433	AMP deaminase 2	AMP deaminase 2	94.385	1.51359e-08	123.95	89.002	94.385
Q01650	SLC7A5	35	S	1	x	x			Q01650	Q01650	Large neutral amino acids transporter small subunit 1	Large neutral amino acids transporter small subunit 1	66.125	1.15663e-114	232.73	144.02	222.94					0.5	0	0.00342417	76.151	0.820181	6.59073	0.000274271	105
Q01804	OTUD4	1023	S	1			x		Q01804	Q01804	OTU domain-containing protein 4	OTU domain-containing protein 4	86.168	9.3683e-34	133.26	103.51	133.26
Q01804	OTUD4	1024	S	1			x		Q01804	Q01804	OTU domain-containing protein 4	OTU domain-containing protein 4	86.168	9.3683e-34	133.26	103.51	133.26
Q02040	AKAP17A	537	S	1		x			Q02040	Q02040	A-kinase anchor protein 17A	A-kinase anchor protein 17A	81.865	0.000126607	83	71.231	81.865
Q04637	EIF4G1	1187	S	1		x	x		Q04637	Q04637	Eukaryotic translation initiation factor 4 gamma 1	Eukaryotic translation initiation factor 4 gamma 1	63.5031	2.81729e-22	169.44	111.73	169.44
Q05209	PTPN12	435	S	1			x		Q05209	Q05209	Tyrosine-protein phosphatase non-receptor type 12	Tyrosine-protein phosphatase non-receptor type 12	130.393	2.092e-20	133.86	121.8	130.39
Q08945	SSRP1	444	S	1			x		Q08945	Q08945	FACT complex subunit SSRP1	FACT complex subunit SSRP1	82.3997	1.53184e-93	181.81	173.82	181.81
Q08J23	NSUN2	743	S	1		x	x		Q08J23	Q08J23	tRNA (cytosine(34)-C(5))-methyltransferase	RNA cytosine C(5)-methyltransferase NSUN2	81.5504	1.46363e-47	127.11	100.98	127.11
Q12830	BPTF	1310	S	1			x		Q12830	Q12830	Nucleosome-remodeling factor subunit BPTF	Nucleosome-remodeling factor subunit BPTF	98.856	4.21134e-06	129.74	82.191	129.74
Q12846	STX4	14	S	1		x	x		Q12846	Q12846	Syntaxin-4	Syntaxin-4	91.7683	3.19355e-35	190.57	148.39	190.57
Q12846	STX4	15	S	1		x	x		Q12846	Q12846	Syntaxin-4	Syntaxin-4	98.277	3.19355e-35	190.57	148.39	190.57
Q12888	TP53BP1	1362	S	1		x	x		Q12888	Q12888	Tumor suppressor p53-binding protein 1	TP53-binding protein 1	137.046	4.24809e-27	172.59	130.4	137.05
Q12996	CSTF3	691	S	1		x	x		Q12996	Q12996	Cleavage stimulation factor subunit 3	Cleavage stimulation factor subunit 3	172.06	6.00726e-120	201.6	188.45	177.41
Q13098	GPS1	474	S	1		x			Q13098	Q13098	COP9 signalosome complex subunit 1	COP9 signalosome complex subunit 1	71.9396	2.37669e-93	239.87	194.65	239.87
Q13200	PSMD2	16	S	1		x	x		Q13200	Q13200	26S proteasome non-ATPase regulatory subunit 2	26S proteasome non-ATPase regulatory subunit 2	82.2686	7.2934e-65	171.63	139.22	112.13
Q13242	SRSF9	211	S	1		x			Q13242	Q13242	Serine/arginine-rich splicing factor 9	Serine/arginine-rich splicing factor 9	96.2197	4.69512e-13	132.91	124.61	132.91
Q13247	SRSF6	314	S	1		x	x		Q13247	Q13247	Serine/arginine-rich splicing factor 6	Serine/arginine-rich splicing factor 6	48.283	0.00951358	48.794	39.278	48.283
Q13247	SRSF6	316	S	1		x	x		Q13247	Q13247	Serine/arginine-rich splicing factor 6	Serine/arginine-rich splicing factor 6	48.283	0.000742459	122.13	98.156	48.283													0.977836	16.7252	0.00258737	49.929
Q13263	TRIM28	473	S	1		x	x		Q13263	Q13263	Transcription intermediary factor 1-beta	Transcription intermediary factor 1-beta	142.031	1.04256e-125	252.12	197.25	171.56
Q13425	SNTB2	95	S	1		x	x		Q13425	Q13425	Beta-2-syntrophin	Beta-2-syntrophin	56.0481	2.6464e-05	62.466	40.473	56.048																	1	62.4662	0.00180736	62.466
Q13425	SNTB2	110	S	1	x	x	x		Q13425	Q13425	Beta-2-syntrophin	Beta-2-syntrophin	65.2776	5.27955e-12	100.73	74.664	65.278					1	79.8861	0.00624967	79.886	1	100.727	0.00100826	100.73					1	47.2879	0.00905539	47.288
Q13427	PPIG	290	S	1		x			Q13427	Q13427	Peptidyl-prolyl cis-trans isomerase G	Peptidyl-prolyl cis-trans isomerase G	42.7433	1.45033e-06	110.51	52.236	42.743
Q13427	PPIG	397	S	1			x		Q13427	Q13427	Peptidyl-prolyl cis-trans isomerase G	Peptidyl-prolyl cis-trans isomerase G	77.5317	2.8794e-06	78.661	63.026	78.661
Q13428	TCOF1	1350	S	1		x	x		Q13428	Q13428	Treacle protein	Treacle protein	54.005	1.7127e-52	147.3	96.237	54.005
Q13442	PDAP1	63	S	1		x			Q13442	Q13442	28 kDa heat- and acid-stable phosphoprotein	28 kDa heat- and acid-stable phosphoprotein	87.1517	5.14436e-92	234.82	174.76	182.91
Q13523	PRPF4B	277	S	1		x	x		Q13523	Q13523	Serine/threonine-protein kinase PRP4 homolog	Serine/threonine-protein kinase PRP4 homolog	144.942	7.57719e-46	193.52	120.02	182.64
Q13523	PRPF4B	356	S	1		x			Q13523	Q13523	Serine/threonine-protein kinase PRP4 homolog	Serine/threonine-protein kinase PRP4 homolog	54.7763	3.54841e-16	117.16	29.131	54.776
Q13523	PRPF4B	294	S	1		x			Q13523	Q13523	Serine/threonine-protein kinase PRP4 homolog	Serine/threonine-protein kinase PRP4 homolog	60.5898	1.42138e-25	130.75	58.753	60.59
Q13523	PRPF4B	387	S	1		x			Q13523	Q13523	Serine/threonine-protein kinase PRP4 homolog	Serine/threonine-protein kinase PRP4 homolog	68.3352	0.00825522	113.1	39.465	113.1
Q13523	PRPF4B	580	S	1		x	x		Q13523	Q13523	Serine/threonine-protein kinase PRP4 homolog	Serine/threonine-protein kinase PRP4 homolog	70.4774	4.37801e-34	195.87	129.31	109.35
Q13547	HDAC1	421	S	1		x	x		Q13547	Q13547	Histone deacetylase 1	Histone deacetylase 1	103.581	2.21457e-24	178.52	135.89	103.58
Q13547	HDAC1	423	S	1		x	x		Q13547	Q13547	Histone deacetylase 1	Histone deacetylase 1	103.581	1.19399e-69	171.72	162.87	103.58
Q13573	SNW1	224	S	1		x	x		Q13573	Q13573	SNW domain-containing protein 1	SNW domain-containing protein 1	73.6021	2.0469e-09	100.93	90.173	100.93
Q13595	TRA2A	14	S	1			x		Q13595	Q13595	Transformer-2 protein homolog alpha	Transformer-2 protein homolog alpha	74.6784	8.35054e-05	74.678	64.991	74.678
Q13595	TRA2A	2	S	1			x		Q13595	Q13595	Transformer-2 protein homolog alpha	Transformer-2 protein homolog alpha	74.6784	3.96606e-10	136.33	124.48	74.678
Q13610	PWP1	50	S	1			x		Q13610	Q13610	Periodic tryptophan protein 1 homolog	Periodic tryptophan protein 1 homolog	80.4196	1.74555e-34	178.77	122.47	157.38
Q13895	BYSL	98	S	1			x		Q13895	Q13895	Bystin	Bystin	145.375	3.28241e-51	203.29	149.52	183.91
Q15052;Q14155	ARHGEF6;ARHGEF7	488;518	S	1	x				Q15052	Q15052	Rho guanine nucleotide exchange factor 6;Rho guanine nucleotide exchange factor 7	Rho guanine nucleotide exchange factor 6;Rho guanine nucleotide exchange factor 7	89.058	0.000884154	121.9	75.102	121.9					1	72.9582	0.00575301	97.734	1	89.058	0.000884154	121.9					0.999988	49.1393	0.00372019	66.504
Q14498	RBM39	136	S	1		x	x		Q14498	Q14498	RNA-binding protein 39	RNA-binding protein 39	181.452	1.39961e-153	241.74	215.53	225.54
Q14676	MDC1	168	S	1			x		Q14676	Q14676	Mediator of DNA damage checkpoint protein 1	Mediator of DNA damage checkpoint protein 1	90.6256	2.22773e-47	167.82	146.42	159.19
Q14694	USP10	576	S	1			x		Q14694	Q14694	Ubiquitin carboxyl-terminal hydrolase 10	Ubiquitin carboxyl-terminal hydrolase 10	134.388	3.20447e-81	184.29	173.6	166.43
Q14764	MVP	445	S	1	x				Q14764	Q14764	Major vault protein	Major vault protein	85.2117	2.35468e-64	196.48	169.78	85.212					0.995154	23.1254	5.13447e-16	177.36	1	88.6806	8.11034e-31	193.11					1	106.042	2.35468e-64	196.48	1	85.2117	2.47658e-07	103.08
Q15019	SEPT2	218	S	1		x	x		Q15019	Q15019	Septin-2	Septin-2	106.138	2.52689e-82	205.15	152.51	205.15
Q15053	KIAA0040	96	S	1		x		x	Q15053	Q15053	Uncharacterized protein KIAA0040	Uncharacterized protein KIAA0040	160.183	1.36058e-51	192.55	153.53	160.18	TRUE
Q15061	WDR43	77	S	1		x			Q15061	Q15061	WD repeat-containing protein 43	WD repeat-containing protein 43	127.514	9.9134e-54	198.72	112.05	127.51
Q15287	RNPS1	251	S	1		x			Q15287	Q15287	RNA-binding protein with serine-rich domain 1	RNA-binding protein with serine-rich domain 1	90.3084	0.00484692	111.73	40.012	90.308
Q15334;Q6P1M3	LLGL1;LLGL2	663;653	S	1		x			Q15334;Q6P1M3	Q6P1M3	Lethal(2) giant larvae protein homolog 1;Lethal(2) giant larvae protein homolog 2	Lethal(2) giant larvae protein homolog 1;LLGL scribble cell polarity complex component 2	79.1044	0.00129016	122.19	79.997	122.19
Q16576	RBBP7	3	S	1		x			Q16576	Q16576	Histone-binding protein RBBP7	Histone-binding protein RBBP7	114.062	6.4854e-15	152.68	108.77	141.73
Q2NKX8	ERCC6L	14	S	1			x		Q2NKX8	Q2NKX8	DNA excision repair protein ERCC-6-like	DNA excision repair protein ERCC-6-like	73.1349	2.83822e-10	91.589	86.38	91.589
Q4KMP7	TBC1D10B	678	S	1			x		Q4KMP7	Q4KMP7	TBC1 domain family member 10B	TBC1 domain family member 10B	100.112	1.30861e-12	112.72	87.788	100.11
Q53GS9	USP39	82	S	1			x		Q53GS9	Q53GS9	U4/U6.U5 tri-snRNP-associated protein 2	U4/U6.U5 tri-snRNP-associated protein 2	94.781	7.09373e-80	155.22	128.41	94.781
Q5HYI7	MTX3	311	S	1			x		Q5HYI7	Q5HYI7	Metaxin-3	Metaxin-3	63.215	4.14339e-20	137.09	125.62	137.09
Q5T1M5	FKBP15	1114	S	1			x		Q5T1M5	Q5T1M5	FK506-binding protein 15	FK506-binding protein 15	91.2169	6.30005e-11	115.5	77.343	115.5
Q5T8P6	RBM26	127	S	1		x	x		Q5T8P6	Q5T8P6	RNA-binding protein 26	RNA-binding protein 26	89.1353	2.60738e-10	124.48	101.37	124.48
Q5VSL9	STRIP1	335	S	1		x	x		Q5VSL9	Q5VSL9	Striatin-interacting protein 1	Striatin-interacting protein 1	112.206	5.79937e-114	216.68	202.46	208.27
Q5VTL8	PRPF38B	320	S	1			x		Q5VTL8	Q5VTL8	Pre-mRNA-splicing factor 38B	Pre-mRNA-splicing factor 38B	50.2074	1.8483e-05	133.68	65.466	50.207
Q69YN4	KIAA1429	173	S	1			x		Q69YN4	Q69YN4	Protein virilizer homolog	Protein virilizer homolog	163.848	1.24737e-127	226.72	215.41	163.85
Q6KC79	NIPBL	2658	S	1		x	x		Q6KC79	Q6KC79	Nipped-B-like protein	Nipped-B-like protein	84.7039	2.6798e-72	201.48	178.6	141.88
Q6PKG0	LARP1	90	S	1			x		Q6PKG0	Q6PKG0	La-related protein 1	La-related protein 1	100.745	2.92771e-79	134.73	123.26	112.54
Q6Q759	SPAG17	174	S	1		x			Q6Q759	Q6Q759	Sperm-associated antigen 17	Sperm-associated antigen 17	63.2161	0.00242368	105.35	29.134	63.216
Q6ZRV2	FAM83H	523	S	1			x		Q6ZRV2	Q6ZRV2	Protein FAM83H	Protein FAM83H	43.7638	0.000418972	80.585	33.156	43.764
Q7KZI7	MARK2	486	S	1	x	x	x		Q7KZI7	Q7KZI7	Serine/threonine-protein kinase MARK2	Serine/threonine-protein kinase MARK2	75.8363	6.01761e-55	205.59	157.98	138.66													1	75.8363	1.46862e-06	138.66					0.999893	39.7048	0.00242875	87.308
Q7L014	DDX46	804	S	1			x		Q7L014	Q7L014	Probable ATP-dependent RNA helicase DDX46	Probable ATP-dependent RNA helicase DDX46	104.454	2.00617e-20	126.86	126.86	126.86
Q7Z4S6	KIF21A	1212	S	1			x		Q7Z4S6	Q7Z4S6	Kinesin-like protein KIF21A	Kinesin-like protein KIF21A	72.855	7.24963e-07	149.69	58.787	118.76
Q7Z4V5	HDGFRP2	664	S	1			x		Q7Z4V5	Q7Z4V5	Hepatoma-derived growth factor-related protein 2	Hepatoma-derived growth factor-related protein 2	69.2407	0.000454378	77.64	65.014	77.64
Q7Z5L9	IRF2BP2	175	S	1			x		Q7Z5L9	Q7Z5L9	Interferon regulatory factor 2-binding protein 2	Interferon regulatory factor 2-binding protein 2	71.545	0.000136293	90.861	51.945	71.545
Q7Z6B7	SRGAP1	906	S	1		x			Q7Z6B7	Q7Z6B7	SLIT-ROBO Rho GTPase-activating protein 1	SLIT-ROBO Rho GTPase-activating protein 1	42.0009	9.16405e-05	112.36	79.095	42.001
Q86U90	YRDC	37	S	1		x	x		Q86U90	Q86U90	YrdC domain-containing protein, mitochondrial	YrdC domain-containing protein, mitochondrial	49.1205	2.74504e-19	133.28	115.79	49.12
Q86VM9	ZC3H18	868	S	1		x	x		Q86VM9	Q86VM9	Zinc finger CCCH domain-containing protein 18	Zinc finger CCCH domain-containing protein 18	68.0687	0.000154105	82.563	52.245	68.069
Q86VR2	FAM134C	258	S	1			x		Q86VR2	Q86VR2	Protein FAM134C	Reticulophagy regulator 3	82.4739	5.82541e-05	90.378	62.816	90.378
Q86VR2	FAM134C	260	S	1			x		Q86VR2	Q86VR2	Protein FAM134C	Reticulophagy regulator 3	82.4739	5.82541e-05	90.378	62.816	90.378
Q86X29	LSR	493	S	1	x	x	x		Q86X29	Q86X29	Lipolysis-stimulated lipoprotein receptor	Lipolysis-stimulated lipoprotein receptor	89.7269	2.26075e-20	168.4	168.4	168.4
Q86X29	LSR	581	S	1		x			Q86X29	Q86X29	Lipolysis-stimulated lipoprotein receptor	Lipolysis-stimulated lipoprotein receptor	71.3346	0.00940635	83.862	60.489	83.862
Q86X29;Q6ZS81	LSR;WDFY4	643;3136	S	1	x	x	x		Q86X29	Q86X29	Lipolysis-stimulated lipoprotein receptor;WD repeat- and FYVE domain-containing protein 4	Lipolysis-stimulated lipoprotein receptor;WD repeat- and FYVE domain-containing protein 4	47.559	1.92313e-07	148.69	107.26	47.559									0.999344	31.8314	0.00408557	98.182	0.5	0	0.00298934	66.595	0.5	0	0.00501907	61.353					0.980504	17.0151	0.0130894	80.231
Q86X29	LSR	646	S	1	x	x	x		Q86X29	Q86X29	Lipolysis-stimulated lipoprotein receptor	Lipolysis-stimulated lipoprotein receptor	47.559	2.08095e-05	113.52	79.337	47.559					0.994317	22.4295	0.00668413	91.658	0.850305	7.54369	0.0135269	79.633	0.5	0	0.00298934	66.595	0.5	0	0.00501907	61.353
Q86X29	LSR	530	S	1	x	x	x		Q86X29	Q86X29	Lipolysis-stimulated lipoprotein receptor	Lipolysis-stimulated lipoprotein receptor	113.537	5.3671e-89	209.67	187.43	174.95
Q86Y82	STX12	139	S	1			x		Q86Y82	Q86Y82	Syntaxin-12	Syntaxin-12	46.7059	0.0154383	69.258	22.06	46.706
Q86Y82	STX12	142	S	1			x		Q86Y82	Q86Y82	Syntaxin-12	Syntaxin-12	46.7059	0.00403285	101.39	101.39	46.706
Q86YP4	GATAD2A	100	S	1		x			Q86YP4	Q86YP4	Transcriptional repressor p66-alpha	Transcriptional repressor p66-alpha	86.403	4.0443e-79	227.36	179.46	227.36
Q8IU81	IRF2BP1	384	S	1		x	x		Q8IU81	Q8IU81	Interferon regulatory factor 2-binding protein 1	Interferon regulatory factor 2-binding protein 1	57.5196	1.10178e-46	166.62	147.89	57.52
Q8IWX8	CHERP	806	S	1		x	x		Q8IWX8	Q8IWX8	Calcium homeostasis endoplasmic reticulum protein	Calcium homeostasis endoplasmic reticulum protein	68.4529	0.00257647	101.65	60.198	97.602
Q8IY67	RAVER1	14	S	1		x	x		Q8IY67	Q8IY67	Ribonucleoprotein PTB-binding 1	Ribonucleoprotein PTB-binding 1	92.0152	3.21211e-39	172.33	154.9	172.33
Q8IYB3	SRRM1	450	S	1			x		Q8IYB3	Q8IYB3	Serine/arginine repetitive matrix protein 1	Serine/arginine repetitive matrix protein 1	57.4342	1.02467e-05	104.59	84.008	57.434
Q8IYB3	SRRM1	452	S	1			x		Q8IYB3	Q8IYB3	Serine/arginine repetitive matrix protein 1	Serine/arginine repetitive matrix protein 1	57.4342	0.00440182	74.296	48.251	57.434
Q8IYB3	SRRM1	597	S	1		x	x		Q8IYB3	Q8IYB3	Serine/arginine repetitive matrix protein 1	Serine/arginine repetitive matrix protein 1	86.5863	2.2631e-14	160.56	104.13	160.56
Q8IZD4	DCP1B	283	S	1		x	x		Q8IZD4	Q8IZD4	mRNA-decapping enzyme 1B	mRNA-decapping enzyme 1B	87.3076	8.58965e-05	87.308	44.709	87.308
Q8IZP0	ABI1	225	S	1	x	x			Q8IZP0	Q8IZP0	Abl interactor 1	Abl interactor 1	69.4534	3.03691e-05	129.85	108.98	129.85					0.997508	26.023	0.00779875	92.943	0.593726	1.64768	0.0366283	62.338
Q8IZP9	GPR64	1010	S	1	x				Q8IZP9	Q8IZP9	G-protein coupled receptor 64	Adhesion G-protein coupled receptor G2	85.7306	6.56817e-05	94.688	94.688	85.731	TRUE																								1	94.6877	0.00225073	94.688	1	82.5155	0.00456499	82.515
Q8N3F8	MICALL1	578	S	1			x		Q8N3F8	Q8N3F8	MICAL-like protein 1	MICAL-like protein 1	43.9912	0.00115062	95.347	61.939	43.991
Q8N699	MYCT1	149	S	1		x			Q8N699	Q8N699	Myc target protein 1	Myc target protein 1	63.8032	4.22928e-05	81.239	49.583	81.239
Q8N7R7	CCNYL1	344	S	1			x		Q8N7R7	Q8N7R7	Cyclin-Y-like protein 1	Cyclin-Y-like protein 1	74.1232	1.52283e-179	263.11	263.11	263.11
Q8NAV1	PRPF38A	209	S	1		x	x		Q8NAV1	Q8NAV1	Pre-mRNA-splicing factor 38A	Pre-mRNA-splicing factor 38A	49.3252	1.1956e-10	140.57	119.34	49.325
Q8NBP7	PCSK9	688	S	1		x			Q8NBP7	Q8NBP7	Proprotein convertase subtilisin/kexin type 9	Proprotein convertase subtilisin/kexin type 9	53.6827	1.37997e-30	147.2	138.78	53.683
Q8NC44	FAM134A	385	S	1			x		Q8NC44	Q8NC44	Protein FAM134A	Reticulophagy regulator 2	115.916	2.28779e-07	143.88	94.981	143.88
Q8NCG5	CHST4	213	S	1		x			Q8NCG5	Q8NCG5	Carbohydrate sulfotransferase 4	Carbohydrate sulfotransferase 4	44.5108	0.0247166	56.951	24.884	44.511
Q8NCG5	CHST4	225	S	1		x			Q8NCG5	Q8NCG5	Carbohydrate sulfotransferase 4	Carbohydrate sulfotransferase 4	44.5108	0.0247166	56.951	24.884	44.511
Q8NCN4	RNF169	403	S	1		x			Q8NCN4	Q8NCN4	E3 ubiquitin-protein ligase RNF169	E3 ubiquitin-protein ligase RNF169	130.272	0.000105455	130.27	86.464	130.27
Q8ND76	CCNY	326	S	1	x	x	x		Q8ND76	Q8ND76	Cyclin-Y	Cyclin-Y	69.36	1.63506e-149	256.91	209.07	256.91					0.994382	22.4962	0.000555299	119.21	0.998606	29.0546	0.000490618	130.19	0.999998	57.2143	5.61697e-108	236.32	0.998105	27.2151	1.39166e-05	112.75	0.990932	20.3858	1.50586e-05	98.048	0.946666	12.4929	0.000517885	129.76
Q8NDC0	MAPK1IP1L	15	S	1		x	x		Q8NDC0	Q8NDC0	MAPK-interacting and spindle-stabilizing protein-like	MAPK-interacting and spindle-stabilizing protein-like	161.716	1.20018e-75	223.36	146.07	223.36	TRUE
Q8NE01	CNNM3	700	S	1			x		Q8NE01	Q8NE01	Metal transporter CNNM3	Metal transporter CNNM3	76.4093	4.31657e-61	163.46	149.2	143.72
Q8NE71	ABCF1	228	S	1			x		Q8NE71	Q8NE71	ATP-binding cassette sub-family F member 1	ATP-binding cassette sub-family F member 1	164.563	5.17698e-135	202.68	190.36	202.68
Q8NE71	ABCF1	166	S	1			x		Q8NE71	Q8NE71	ATP-binding cassette sub-family F member 1	ATP-binding cassette sub-family F member 1	90.4416	3.85824e-66	205.56	167.54	90.442
Q8NE71	ABCF1	140	S	1			x		Q8NE71	Q8NE71	ATP-binding cassette sub-family F member 1	ATP-binding cassette sub-family F member 1	134.626	8.84258e-57	134.63	111.9	134.63
Q8NE71	ABCF1	105	S	1		x	x		Q8NE71	Q8NE71	ATP-binding cassette sub-family F member 1	ATP-binding cassette sub-family F member 1	54.2918	6.7551e-11	129.27	88.181	54.292
Q8NE71	ABCF1	109	S	1		x	x		Q8NE71	Q8NE71	ATP-binding cassette sub-family F member 1	ATP-binding cassette sub-family F member 1	54.2918	7.20352e-48	207.79	162.71	54.292
Q8TAB3	PCDH19	1137	S	1		x			Q8TAB3	Q8TAB3	Protocadherin-19	Protocadherin-19	105.204	0.00703947	108.35	49.431	105.2
Q8TB61	SLC35B2	427	S	1		x			Q8TB61	Q8TB61	Adenosine 3'-phospho 5'-phosphosulfate transporter 1	Adenosine 3'-phospho 5'-phosphosulfate transporter 1	61.3533	0.00442676	61.353	46.477	61.353
Q8TBA6	GOLGA5	116	S	1			x		Q8TBA6	Q8TBA6	Golgin subfamily A member 5	Golgin subfamily A member 5	130.956	3.51297e-51	148.52	109.94	148.52
Q8WUM9	SLC20A1	277	S	1	x				Q8WUM9	Q8WUM9	Sodium-dependent phosphate transporter 1	Sodium-dependent phosphate transporter 1	88.3843	0.00216533	101.2	52.38	99.834	TRUE				1	69.5393	0.00366411	101.2	1	88.3843	0.00419735	99.834
Q8WVB6	CHTF18	871	S	1			x		Q8WVB6	Q8WVB6	Chromosome transmission fidelity protein 18 homolog	Chromosome transmission fidelity protein 18 homolog	82.3983	8.41853e-74	154.51	146.51	154.51
Q8WXE1	ATRIP	239	S	1			x		Q8WXE1	Q8WXE1	ATR-interacting protein	ATR-interacting protein	85.192	1.9417e-19	124.82	78.499	117.55
Q92508	PIEZO1	1646	S	1	x	x			Q92508	Q92508	Piezo-type mechanosensitive ion channel component 1	Piezo-type mechanosensitive ion channel component 1	80.5503	5.22419e-148	251.3	226.47	247.07									0.983465	17.7435	0.00278766	103.43	0.999897	39.8854	0.00431547	64.04	0.999999	60.9342	1.87353e-58	201.07	0.991406	20.6208	0.00230797	68.224
Q92522	H1FX	2	S	1			x		Q92522	Q92522	Histone H1x	Histone H1.10	143.846	1.60478e-39	183.77	144.76	159.08
Q92598	HSPH1	809	S	1	x	x	x		Q92598	Q92598	Heat shock protein 105 kDa	Heat shock protein 105 kDa	116.051	1.85495e-68	185.25	137.57	116.05																	1	70.9189	0.0119244	70.919	1	72.4847	0.0115704	72.485
Q92769	HDAC2	422	S	1		x	x		Q92769	Q92769	Histone deacetylase 2	Histone deacetylase 2	62.0516	5.03199e-61	214.46	170.69	62.052
Q92769	HDAC2	424	S	1		x	x		Q92769	Q92769	Histone deacetylase 2	Histone deacetylase 2	62.0516	5.98355e-70	187.31	145.14	62.052
Q92769	HDAC2	394	S	1			x		Q92769	Q92769	Histone deacetylase 2	Histone deacetylase 2	150.769	2.56558e-108	175.58	157.79	150.77
Q92785	DPF2	142	S	1			x		Q92785	Q92785	Zinc finger protein ubi-d4	Zinc finger protein ubi-d4	73.0468	2.20676e-26	119.02	119.02	119.02
Q92854	SEMA4D	857	S	1		x			Q92854	Q92854	Semaphorin-4D	Semaphorin-4D	42.109	0.00659897	87.184	58.457	42.109
Q92882	OSTF1	213	S	1	x				Q92882	Q92882	Osteoclast-stimulating factor 1	Osteoclast-stimulating factor 1	67.515	0.000450202	121.99	88.757	121.99																									0.997702	26.3795	0.0147272	64.374
Q92922	SMARCC1	328	S	1		x	x		Q92922	Q92922	SWI/SNF complex subunit SMARCC1	SWI/SNF complex subunit SMARCC1	104.685	1.19323e-08	154.31	94.428	131.08
Q92922	SMARCC1	330	S	1		x	x		Q92922	Q92922	SWI/SNF complex subunit SMARCC1	SWI/SNF complex subunit SMARCC1	108.604	1.19323e-08	131.08	95.319	131.08
Q92922	SMARCC1	310	S	1		x	x		Q92922	Q92922	SWI/SNF complex subunit SMARCC1	SWI/SNF complex subunit SMARCC1	78.3239	7.10345e-39	169.37	169.37	78.324
Q92974	ARHGEF2	782	S	1			x		Q92974	Q92974	Rho guanine nucleotide exchange factor 2	Rho guanine nucleotide exchange factor 2	137.764	1.56518e-82	167.56	155.07	167.56
Q969E2	SCAMP4	2	S	1		x	x	x	Q969E2	Q969E2	Secretory carrier-associated membrane protein 4	Secretory carrier-associated membrane protein 4	80.9793	1.7002e-05	83.397	69.19	80.979
Q969T3	SNX21	173	S	1	x	x			Q969T3	Q969T3	Sorting nexin-21	Sorting nexin-21	78.7308	0.0154692	131.52	66.292	131.52					1	76.9572	0.0239019	113.66	1	78.7308	0.0154692	131.52
Q96B97	SH3KBP1	230	S	1			x		Q96B97	Q96B97	SH3 domain-containing kinase-binding protein 1	SH3 domain-containing kinase-binding protein 1	65.5005	4.06222e-52	187.42	145.41	65.5
Q96C24	SYTL4	74	S	1		x			Q96C24	Q96C24	Synaptotagmin-like protein 4	Synaptotagmin-like protein 4	64.9116	0.0015097	107.39	70.322	107.39
Q96CC6	RHBDF1	390	S	1	x				Q96CC6	Q96CC6	Inactive rhomboid protein 1	Inactive rhomboid protein 1	47.1869	1.0325e-09	153.08	96.035	47.187									1	104.07	0.0198776	104.07					1	40.2683	1.0325e-09	153.08	1	47.1869	0.00804781	101.64
Q96EB6	SIRT1	47	S	1		x	x		Q96EB6	Q96EB6	NAD-dependent protein deacetylase sirtuin-1;SirtT1 75 kDa fragment	NAD-dependent protein deacetylase sirtuin-1	147.156	4.09866e-63	155.95	137.41	147.16
Q96F86	EDC3	131	S	1			x		Q96F86	Q96F86	Enhancer of mRNA-decapping protein 3	Enhancer of mRNA-decapping protein 3	65.4517	1.70981e-26	180.78	110.29	180.78
Q96GM8	TOE1	5	S	1			x		Q96GM8	Q96GM8	Target of EGR1 protein 1	Target of EGR1 protein 1	132.815	2.23004e-115	248.23	168.9	231.4
Q96I25	RBM17	155	S	1			x		Q96I25	Q96I25	Splicing factor 45	Splicing factor 45	105.357	1.81977e-20	135.09	124.15	135.09
Q96JK2	DCAF5	794	S	1		x	x		Q96JK2	Q96JK2	DDB1- and CUL4-associated factor 5	DDB1- and CUL4-associated factor 5	67.7257	7.45161e-05	83	61.493	67.726
Q96MU7	YTHDC1	308	S	1		x	x		Q96MU7	Q96MU7	YTH domain-containing protein 1	YTH domain-containing protein 1	174.519	6.15418e-84	219.72	205.6	174.52
Q96PK6;Q9BQ04;Q9BWF3	RBM14;RBM4B;RBM4	215;304;309	S	1			x		Q96PK6	Q96PK6	RNA-binding protein 14;RNA-binding protein 4B;RNA-binding protein 4	RNA-binding protein 14;RNA-binding protein 4B;RNA-binding protein 4	50.0878	0.00122537	70.438	35.753	50.088
Q96PK6	RBM14	220	S	1			x		Q96PK6	Q96PK6	RNA-binding protein 14	RNA-binding protein 14	50.0878	4.88256e-13	159.54	107.81	50.088
Q96QR8	PURB	298	S	1		x	x		Q96QR8	Q96QR8	Transcriptional activator protein Pur-beta	Transcriptional activator protein Pur-beta	63.998	0.0125506	75.017	42.896	63.998
Q96QR8	PURB	304	S	1		x	x		Q96QR8	Q96QR8	Transcriptional activator protein Pur-beta	Transcriptional activator protein Pur-beta	63.998	5.53538e-23	171.25	147.86	63.998
Q96S55	WRNIP1	65	S	1		x	x		Q96S55	Q96S55	ATPase WRNIP1	ATPase WRNIP1	74.9442	2.97126e-18	157.97	105.19	74.944
Q96S59	RANBP9	467	S	1		x			Q96S59	Q96S59	Ran-binding protein 9	Ran-binding protein 9	93.1624	0.00526892	95.741	70.923	93.162
Q96T23	RSF1	604	S	1			x		Q96T23	Q96T23	Remodeling and spacing factor 1	Remodeling and spacing factor 1	78.6882	9.2921e-23	122.49	110.43	122.49
Q96T37	RBM15	700	S	1			x		Q96T37	Q96T37	Putative RNA-binding protein 15	RNA-binding protein 15	110.923	5.97335e-09	121.04	56.39	110.92
Q99569	PKP4	314	S	1		x			Q99569	Q99569	Plakophilin-4	Plakophilin-4	66.4947	4.23538e-08	103.34	94.829	103.34					0.998847	30.9253	0.0264453	61.409
Q99961;Q99962;Q99963	SH3GL1;SH3GL2;SH3GL3	2;2;2	S	1			x		Q99961;Q99962	Q99961	Endophilin-A2;Endophilin-A1;Endophilin-A3	Endophilin-A2;Endophilin-A1;Endophilin-A3	69.9985	0.00335601	69.998	37.389	69.998													1	41.2271	0.0233744	41.227
Q9BPX3	NCAPG	1015	S	1			x		Q9BPX3	Q9BPX3	Condensin complex subunit 3	Condensin complex subunit 3	95.5231	1.72216e-07	156.11	115.52	95.523
Q9BSL1	UBAC1	98	S	1		x			Q9BSL1	Q9BSL1	Ubiquitin-associated domain-containing protein 1	Ubiquitin-associated domain-containing protein 1	52.8667	0.00459102	99.136	49.713	52.867
Q9BTA9	WAC	511	S	1		x	x		Q9BTA9	Q9BTA9	WW domain-containing adapter protein with coiled-coil	WW domain-containing adapter protein with coiled-coil	79.8058	5.27666e-82	166.28	154.51	137.69
Q9BTC0	DIDO1	1456	S	1		x			Q9BTC0	Q9BTC0	Death-inducer obliterator 1	Death-inducer obliterator 1	65.6775	0.000136205	80.016	49.793	80.016
Q9BUJ2	HNRNPUL1	194	S	1			x		Q9BUJ2	Q9BUJ2	Heterogeneous nuclear ribonucleoprotein U-like protein 1	Heterogeneous nuclear ribonucleoprotein U-like protein 1	65.3336	1.45312e-20	127.14	93.492	85.76
Q9BXP5	SRRT	67	S	1			x		Q9BXP5	Q9BXP5	Serrate RNA effector molecule homolog	Serrate RNA effector molecule homolog	65.0849	9.07307e-19	133.78	115.77	65.085
Q9BXP5	SRRT	74	S	1			x		Q9BXP5	Q9BXP5	Serrate RNA effector molecule homolog	Serrate RNA effector molecule homolog	65.0849	9.07307e-19	133.78	115.77	65.085
Q9BXP5	SRRT	4	S	1		x			Q9BXP5	Q9BXP5	Serrate RNA effector molecule homolog	Serrate RNA effector molecule homolog	93.0814	2.44718e-05	113.71	94.391	113.71
Q9BZ72	PITPNM2	307	S	1	x			x	Q9BZ72	Q9BZ72	Membrane-associated phosphatidylinositol transfer protein 2	Membrane-associated phosphatidylinositol transfer protein 2	63.5066	0.00585062	82.749	28.05	82.749					0.999613	34.1193	0.0377626	43.308	1	63.5066	0.00585062	82.749
Q9BZ72	PITPNM2	308	S	1	x			x	Q9BZ72	Q9BZ72	Membrane-associated phosphatidylinositol transfer protein 2	Membrane-associated phosphatidylinositol transfer protein 2	63.5066	0.00585062	82.749	28.05	82.749					0.999613	34.1193	0.0377626	43.308	1	63.5066	0.00585062	82.749
Q9BZ72	PITPNM2	310	S	1	x			x	Q9BZ72	Q9BZ72	Membrane-associated phosphatidylinositol transfer protein 2	Membrane-associated phosphatidylinositol transfer protein 2	63.5066	0.00585062	82.749	28.05	82.749					0.999613	34.1193	0.0377626	43.308	1	63.5066	0.00585062	82.749
Q9BZ72	PITPNM2	311	S	1	x			x	Q9BZ72	Q9BZ72	Membrane-associated phosphatidylinositol transfer protein 2	Membrane-associated phosphatidylinositol transfer protein 2	81.1964	0.00585062	82.749	28.05	82.749					0.999938	42.0796	0.0377626	43.308	1	81.1964	0.00585062	82.749
Q9C0H2	TTYH3	437	S	1	x	x	x		Q9C0H2	Q9C0H2	Protein tweety homolog 3	Protein tweety homolog 3	92.307	2.0351e-34	138.83	65.209	138.26									0.999242	31.2025	0.0134079	93.667	0.994219	22.355	0.00696914	68.371	1	92.307	2.0351e-34	138.26	0.999963	44.3361	0.00534145	78.149
Q9H0C8	ILKAP	13	S	1			x		Q9H0C8	Q9H0C8	Integrin-linked kinase-associated serine/threonine phosphatase 2C	Integrin-linked kinase-associated serine/threonine phosphatase 2C	88.0358	1.124e-14	99.451	62.361	88.036
Q9H0D6	XRN2	499	S	1		x			Q9H0D6	Q9H0D6	5'-3' exoribonuclease 2	5'-3' exoribonuclease 2	66.5325	1.94299e-17	176.11	118.03	66.533
Q9H0D6	XRN2	501	S	1		x			Q9H0D6	Q9H0D6	5'-3' exoribonuclease 2	5'-3' exoribonuclease 2	66.5325	1.94299e-17	176.11	118.03	66.533
Q9H0E3	SAP130	875	S	1		x			Q9H0E3	Q9H0E3	Histone deacetylase complex subunit SAP130	Histone deacetylase complex subunit SAP130	79.2926	5.43006e-24	169.15	79.916	145.1
Q9H0H5	RACGAP1	628	S	1		x			Q9H0H5	Q9H0H5	Rac GTPase-activating protein 1	Rac GTPase-activating protein 1	66.5955	0.00130138	102.87	102.87	66.595
Q9H0H5	RACGAP1	214	S	1	x	x	x		Q9H0H5	Q9H0H5	Rac GTPase-activating protein 1	Rac GTPase-activating protein 1	150.746	5.88349e-151	270.95	201.64	270.95									0.985201	20.9116	0.0322547	56.215													0.999887	42.4728	0.00511029	77.324	0.985759	21.4127	0.0117163	65.225
Q9H1B7	IRF2BPL	547	S	1		x			Q9H1B7	Q9H1B7	Interferon regulatory factor 2-binding protein-like	Probable E3 ubiquitin-protein ligase IRF2BPL	81.9143	7.32038e-81	194.37	177.02	194.37
Q9H1E3	NUCKS1	204	S	1		x	x		Q9H1E3	Q9H1E3	Nuclear ubiquitous casein and cyclin-dependent kinase substrate 1	Nuclear ubiquitous casein and cyclin-dependent kinase substrate 1	67.6553	7.38492e-07	137.39	103.72	67.655
Q9H1E3	NUCKS1	214	S	1		x	x		Q9H1E3	Q9H1E3	Nuclear ubiquitous casein and cyclin-dependent kinase substrate 1	Nuclear ubiquitous casein and cyclin-dependent kinase substrate 1	67.6553	9.99181e-49	195.55	162.91	67.655	TRUE
Q9H1E3	NUCKS1	19	S	1			x		Q9H1E3	Q9H1E3	Nuclear ubiquitous casein and cyclin-dependent kinase substrate 1	Nuclear ubiquitous casein and cyclin-dependent kinase substrate 1	63.6994	9.22943e-81	182.33	167.52	182.33
Q9H1R2	DUSP15	192	S	1	x			x	Q9H1R2	Q9H1R2	Dual specificity protein phosphatase 15	Dual specificity protein phosphatase 15	92.4666	0.0104223	100.74	31.359	92.467																	1	100.742	0.0104223	100.74	1	90.9856	0.0207453	90.986
Q9H2J4	PDCL3	234	S	1		x			Q9H2J4	Q9H2J4	Phosducin-like protein 3	Phosducin-like protein 3	75.2996	1.00109e-20	127.07	92.638	127.07
Q9H2J4	PDCL3	236	S	1		x			Q9H2J4	Q9H2J4	Phosducin-like protein 3	Phosducin-like protein 3	118.273	0.00204831	127.07	92.638	127.07
Q9H6S3	EPS8L2	240	S	1	x				Q9H6S3	Q9H6S3	Epidermal growth factor receptor kinase substrate 8-like protein 2	Epidermal growth factor receptor kinase substrate 8-like protein 2	50.1076	4.46849e-17	155.48	155.48	50.108									1	81.525	8.23954e-06	155.48					1	43.9578	4.46849e-17	121.73	1	50.1076	0.00255908	107.69
Q9H8M9	EVA1A	147	S	1	x			x	Q9H8M9	Q9H8M9	Protein eva-1 homolog A	Protein eva-1 homolog A	106.623	0.00546047	111.81	100.22	111.81
Q9H981	ACTR8	132	S	1			x		Q9H981	Q9H981	Actin-related protein 8	Actin-related protein 8	51.0919	1.59834e-06	125.74	77.313	51.092
Q9HCE5	METTL14	399	S	1		x			Q9HCE5	Q9HCE5	N6-adenosine-methyltransferase subunit METTL14	N6-adenosine-methyltransferase non-catalytic subunit	86.8981	0.000717386	113.69	81.357	86.898
Q9NQX5	NPDC1	229	S	1	x	x			Q9NQX5	Q9NQX5	Neural proliferation differentiation and control protein 1	Neural proliferation differentiation and control protein 1	84.6146	0.000773118	107.57	77.907	84.615					1	93.4419	0.0075638	93.442	1	82.4167	0.0137315	82.417					1	99.4417	0.000865813	99.442	1	87.6395	0.0012288	87.639
Q9NR19	ACSS2	30	S	1		x	x		Q9NR19	Q9NR19	Acetyl-coenzyme A synthetase, cytoplasmic	Acetyl-coenzyme A synthetase, cytoplasmic	67.5245	3.87296e-31	186.29	97.487	138.98													0.999968	45.147	0.000242363	80.688													0.880905	8.76138	0.0185584	69.672
Q9NR30	DDX21	121	S	1		x	x		Q9NR30	Q9NR30	Nucleolar RNA helicase 2	Nucleolar RNA helicase 2	42.7886	1.48242e-32	168.86	131.36	42.789
Q9NTI5	PDS5B	1283	S	1		x	x		Q9NTI5	Q9NTI5	Sister chromatid cohesion protein PDS5 homolog B	Sister chromatid cohesion protein PDS5 homolog B	202.601	1.42162e-82	226.06	165.43	202.6
Q9NTJ3	SMC4	22	S	1		x	x		Q9NTJ3	Q9NTJ3	Structural maintenance of chromosomes protein 4	Structural maintenance of chromosomes protein 4	88.3517	1.1568e-70	173.86	173.86	140.51
Q9NVU0	POLR3E	161	S	1			x		Q9NVU0	Q9NVU0	DNA-directed RNA polymerase III subunit RPC5	DNA-directed RNA polymerase III subunit RPC5	119.101	1.02449e-59	163.15	163.15	163.15
Q9NVU0	POLR3E	162	S	1			x		Q9NVU0	Q9NVU0	DNA-directed RNA polymerase III subunit RPC5	DNA-directed RNA polymerase III subunit RPC5	119.101	1.02449e-59	177.29	132.55	163.15
Q9NVU0	POLR3E	503	S	1			x		Q9NVU0	Q9NVU0	DNA-directed RNA polymerase III subunit RPC5	DNA-directed RNA polymerase III subunit RPC5	126.516	7.60868e-32	143.32	122.11	139.56
Q9NYF8	BCLAF1	177	S	1		x	x		Q9NYF8	Q9NYF8	Bcl-2-associated transcription factor 1	Bcl-2-associated transcription factor 1	72.824	1.43814e-104	220.34	187.81	173.09
Q9NYF8	BCLAF1	531	S	1		x	x		Q9NYF8	Q9NYF8	Bcl-2-associated transcription factor 1	Bcl-2-associated transcription factor 1	83.1974	8.51438e-14	142.07	111.3	128.31
Q9NYF8	BCLAF1	512	S	1		x	x		Q9NYF8	Q9NYF8	Bcl-2-associated transcription factor 1	Bcl-2-associated transcription factor 1	97.2875	2.5628e-66	205.72	153.03	205.72
Q9NYF8	BCLAF1	648	S	1		x			Q9NYF8	Q9NYF8	Bcl-2-associated transcription factor 1	Bcl-2-associated transcription factor 1	155.418	1.96839e-61	155.42	114.3	155.42
Q9NYV4	CDK12	681	S	1			x		Q9NYV4	Q9NYV4	Cyclin-dependent kinase 12	Cyclin-dependent kinase 12	112.459	1.10274e-13	128.4	86.635	128.4
Q9NYV4	CDK12	685	S	1			x		Q9NYV4	Q9NYV4	Cyclin-dependent kinase 12	Cyclin-dependent kinase 12	122.62	1.10274e-13	128.4	86.635	128.4
Q9NYY8	FASTKD2	23	S	1		x		x	Q9NYY8	Q9NYY8	FAST kinase domain-containing protein 2	FAST kinase domain-containing protein 2, mitochondrial	64.4204	0.0029212	69.812	14.442	64.42
Q9NZI8	IGF2BP1	181	S	1			x		Q9NZI8	Q9NZI8	Insulin-like growth factor 2 mRNA-binding protein 1	Insulin-like growth factor 2 mRNA-binding protein 1	198.903	1.76928e-109	215.11	206.92	198.9
Q9NZT2	OGFR	315	S	1		x	x		Q9NZT2	Q9NZT2	Opioid growth factor receptor	Opioid growth factor receptor	93.4482	7.61708e-41	151.2	114.46	147.41
Q9NZT2	OGFR	378	S	1			x		Q9NZT2	Q9NZT2	Opioid growth factor receptor	Opioid growth factor receptor	181.17	5.10043e-93	196.75	182.73	193.36
Q9P0M6	H2AFY2	129	S	1			x		Q9P0M6	Q9P0M6	Core histone macro-H2A.2	Core histone macro-H2A.2	69.6299	4.54923e-41	132.91	108.06	132.91
Q9P206	KIAA1522	545	S	1	x				Q9P206	Q9P206	Uncharacterized protein KIAA1522	Uncharacterized protein KIAA1522	65.3052	0.0224574	65.305	21.188	65.305					1	63.5339	0.0252453	63.534	1	65.3052	0.0224574	65.305
Q9P265	DIP2B	100	S	1		x	x		Q9P265	Q9P265	Disco-interacting protein 2 homolog B	Disco-interacting protein 2 homolog B	78.7989	1.74317e-144	239.58	215.02	239.58
Q9P289	STK26	4	S	1			x		Q9P289	Q9P289	Serine/threonine-protein kinase 26	Serine/threonine-protein kinase 26	130.109	1.15318e-15	130.72	105.49	130.72
Q9P2B2	PTGFRN	875	S	1	x	x	x		Q9P2B2	Q9P2B2	Prostaglandin F2 receptor negative regulator	Prostaglandin F2 receptor negative regulator	41.5399	0.000516079	100.98	86.108	41.54	TRUE												1	59.2451	0.0016007	73.665	1	51.3458	0.0216076	51.346					1	58.6296	0.00456023	89.142	1	71.5012	0.00777282	78.556
Q9P2G1	ANKIB1	737	S	1		x			Q9P2G1	Q9P2G1	Ankyrin repeat and IBR domain-containing protein 1	Ankyrin repeat and IBR domain-containing protein 1	40.3516	0.00247619	95.428	32.244	40.352																	1	54.4709	0.00314342	54.471
Q9UBF8	PI4KB	428	S	1		x			Q9UBF8	Q9UBF8	Phosphatidylinositol 4-kinase beta	Phosphatidylinositol 4-kinase beta	120.427	2.45336e-19	138.24	118.13	138.24
Q9UFC0	LRWD1	212	S	1			x		Q9UFC0	Q9UFC0	Leucine-rich repeat and WD repeat-containing protein 1	Leucine-rich repeat and WD repeat-containing protein 1	104.026	2.60984e-41	149.95	141.96	104.03
Q9UK58	CCNL1	352	S	1		x	x		Q9UK58	Q9UK58	Cyclin-L1	Cyclin-L1	69.2465	1.94463e-173	281.99	203.37	264.85
Q9UKE5	TNIK	502	S	1			x		Q9UKE5	Q9UKE5	TRAF2 and NCK-interacting protein kinase	TRAF2 and NCK-interacting protein kinase	65.6216	0.00401574	92.925	32.491	92.925
Q9UKE5	TNIK	707	S	1			x		Q9UKE5	Q9UKE5	TRAF2 and NCK-interacting protein kinase	TRAF2 and NCK-interacting protein kinase	83.7751	4.77527e-39	171.81	145.94	156.57
Q9UKE5	TNIK	680	S	1	x		x		Q9UKE5	Q9UKE5	TRAF2 and NCK-interacting protein kinase	TRAF2 and NCK-interacting protein kinase	81.8438	8.54469e-67	157.95	113.64	101.97					0.99993	41.6518	0.000253249	132.56	0.999165	30.8077	0.000652469	113.22					0.986379	18.7092	0.000203056	82.749	0.980319	16.9933	0.00544189	53.327
Q9UKK3	PARP4	1335	S	1	x				Q9UKK3	Q9UKK3	Poly [ADP-ribose] polymerase 4	Protein mono-ADP-ribosyltransferase PARP4	67.5546	4.32277e-58	217.12	177.07	217.12									1	67.5546	4.32277e-58	217.12					0.999617	34.2017	2.53442e-08	110.86	0.999842	39.5351	0.0016893	55.426
Q9UKL0	RCOR1	260	S	1			x		Q9UKL0	Q9UKL0	REST corepressor 1	REST corepressor 1	92.5522	3.32505e-10	93.21	62.701	93.21
Q9UKM9	RALY	135	S	1		x			Q9UKM9	Q9UKM9	RNA-binding protein Raly	RNA-binding protein Raly	105.975	2.34748e-06	123.63	94.898	105.98
Q9UKN8	GTF3C4	611	S	1			x		Q9UKN8	Q9UKN8	General transcription factor 3C polypeptide 4	General transcription factor 3C polypeptide 4	83.3072	3.44274e-57	130.01	122.33	112.8
Q9UKV3	ACIN1	1004	S	1		x	x		Q9UKV3	Q9UKV3	Apoptotic chromatin condensation inducer in the nucleus	Apoptotic chromatin condensation inducer in the nucleus	103.174	9.27908e-25	143.55	97.575	143.55																	0.999973	45.6799	0.0103814	50.292
Q9ULC8	ZDHHC8	725	S	1			x		Q9ULC8	Q9ULC8	Probable palmitoyltransferase ZDHHC8	Palmitoyltransferase ZDHHC8	70.9084	0.000983129	70.908	22.86	70.908
Q9UM11	FZR1	163	S	1		x			Q9UM11	Q9UM11	Fizzy-related protein homolog	Fizzy-related protein homolog	138.333	0.000104265	138.33	13.248	138.33
Q9UNE7	STUB1	19	S	1	x	x	x		Q9UNE7	Q9UNE7	E3 ubiquitin-protein ligase CHIP	E3 ubiquitin-protein ligase CHIP	87.8978	2.02274e-226	263.16	236.4	248.68					0.999946	42.8241	9.83496e-12	157.73	0.999947	42.7398	1.48582e-18	176.68
Q9UNS1	TIMELESS	1149	S	1			x		Q9UNS1	Q9UNS1	Protein timeless homolog	Protein timeless homolog	153.867	2.07945e-59	162.82	131.85	153.87
Q9UPU5	USP24	2047	S	1	x	x			Q9UPU5	Q9UPU5	Ubiquitin carboxyl-terminal hydrolase 24	Ubiquitin carboxyl-terminal hydrolase 24	82.83	1.48733e-24	182.37	109.49	182.37					0.999975	46.0206	1.10449e-07	147.73	1	82.83	1.48733e-24	182.37					1	64.9763	4.30498e-10	140.49	1	63.46	1.14731e-06	121.83
Q9UQ35	SRRM2	924	S	1			x		Q9UQ35	Q9UQ35	Serine/arginine repetitive matrix protein 2	Serine/arginine repetitive matrix protein 2	56.2581	0.0074133	97.071	24.032	56.258
Q9UQ35	SRRM2	2067	S	1			x		Q9UQ35	Q9UQ35	Serine/arginine repetitive matrix protein 2	Serine/arginine repetitive matrix protein 2	46.3521	2.04394e-08	81.904	54.649	46.352
Q9UQ35	SRRM2	2071	S	1			x		Q9UQ35	Q9UQ35	Serine/arginine repetitive matrix protein 2	Serine/arginine repetitive matrix protein 2	46.3521	2.04394e-08	81.904	54.649	46.352
Q9UQ35	SRRM2	2702	S	1			x		Q9UQ35	Q9UQ35	Serine/arginine repetitive matrix protein 2	Serine/arginine repetitive matrix protein 2	57.5673	3.77262e-05	105.83	94.786	57.567
Q9UQ35	SRRM2	2706	S	1			x		Q9UQ35	Q9UQ35	Serine/arginine repetitive matrix protein 2	Serine/arginine repetitive matrix protein 2	57.5673	0.0033937	88.134	60.49	57.567
Q9UQ35	SRRM2	518	S	1			x		Q9UQ35	Q9UQ35	Serine/arginine repetitive matrix protein 2	Serine/arginine repetitive matrix protein 2	58.815	3.80387e-24	168.45	114.25	58.815
Q9UQ35	SRRM2	1916	S	1		x	x		Q9UQ35	Q9UQ35	Serine/arginine repetitive matrix protein 2	Serine/arginine repetitive matrix protein 2	64.4489	9.92246e-09	155.26	8.4772	130.75
Q9UQ35	SRRM2	2044	S	1		x	x		Q9UQ35	Q9UQ35	Serine/arginine repetitive matrix protein 2	Serine/arginine repetitive matrix protein 2	55.4006	1.52933e-05	133.13	44.087	55.401
Q9UQ35	SRRM2	2046	S	1		x	x		Q9UQ35	Q9UQ35	Serine/arginine repetitive matrix protein 2	Serine/arginine repetitive matrix protein 2	55.4006	6.87865e-09	146.79	56.185	55.401
Q9UQ35	SRRM2	534	S	1		x	x		Q9UQ35	Q9UQ35	Serine/arginine repetitive matrix protein 2	Serine/arginine repetitive matrix protein 2	124.875	2.78447e-10	142.12	90.391	142.12
Q9UQ35	SRRM2	536	S	1		x	x		Q9UQ35	Q9UQ35	Serine/arginine repetitive matrix protein 2	Serine/arginine repetitive matrix protein 2	90.5484	4.35652e-47	193.49	127.16	132.79
Q9UQ35	SRRM2	2042	S	1		x	x		Q9UQ35	Q9UQ35	Serine/arginine repetitive matrix protein 2	Serine/arginine repetitive matrix protein 2	55.4006	0.00165991	55.401	38.458	55.401
Q9UQ35	SRRM2	2030	S	1			x		Q9UQ35	Q9UQ35	Serine/arginine repetitive matrix protein 2	Serine/arginine repetitive matrix protein 2	57.8361	0.0127836	68.069	30.048	57.836
Q9UQ35	SRRM2	2032	S	1			x		Q9UQ35	Q9UQ35	Serine/arginine repetitive matrix protein 2	Serine/arginine repetitive matrix protein 2	111.061	6.62054e-05	134.05	28.95	111.06
Q9UQ35	SRRM2	2020	S	1			x		Q9UQ35	Q9UQ35	Serine/arginine repetitive matrix protein 2	Serine/arginine repetitive matrix protein 2	78.1489	3.82898e-05	120.31	80.759	78.149
Q9UQ35	SRRM2	1923	S	1		x	x		Q9UQ35	Q9UQ35	Serine/arginine repetitive matrix protein 2	Serine/arginine repetitive matrix protein 2	110.441	6.28077e-11	163.33	108.99	163.33
Q9UQ35	SRRM2	1925	S	1		x	x		Q9UQ35	Q9UQ35	Serine/arginine repetitive matrix protein 2	Serine/arginine repetitive matrix protein 2	99.9903	6.28077e-11	163.33	108.99	122.33
Q9UQ35	SRRM2	952	S	1		x	x		Q9UQ35	Q9UQ35	Serine/arginine repetitive matrix protein 2	Serine/arginine repetitive matrix protein 2	85.3136	6.35486e-08	153	116.47	108.43
Q9UQ35	SRRM2	954	S	1		x	x		Q9UQ35	Q9UQ35	Serine/arginine repetitive matrix protein 2	Serine/arginine repetitive matrix protein 2	65.2761	1.95596e-35	175.93	152.56	170.47
Q9UQ35	SRRM2	2407	S	1		x	x		Q9UQ35	Q9UQ35	Serine/arginine repetitive matrix protein 2	Serine/arginine repetitive matrix protein 2	75.4148	1.14222e-09	150.09	106.48	130.1
Q9UQ80	PA2G4	2	S	1		x	x		Q9UQ80	Q9UQ80	Proliferation-associated protein 2G4	Proliferation-associated protein 2G4	126.337	2.94939e-126	219.91	193.9	219.91
Q9UQR0	SCML2	511	S	1			x		Q9UQR0	Q9UQR0	Sex comb on midleg-like protein 2	Sex comb on midleg-like protein 2	95.2387	6.35455e-07	138.59	91.499	138.59
Q9UQR0	SCML2	590	S	1			x		Q9UQR0	Q9UQR0	Sex comb on midleg-like protein 2	Sex comb on midleg-like protein 2	67.9596	1.82748e-26	145.79	91.595	141.85
Q9Y228	TRAF3IP3	32	S	1		x		x	Q9Y228	Q9Y228	TRAF3-interacting JNK-activating modulator	TRAF3-interacting JNK-activating modulator	94.3092	0.0134698	112.36	19.819	94.309
Q9Y2V2	CARHSP1	30	S	1			x		Q9Y2V2	Q9Y2V2	Calcium-regulated heat stable protein 1	Calcium-regulated heat-stable protein 1	82.1483	5.72988e-07	100.44	49.134	100.44
Q9Y2V2	CARHSP1	32	S	1			x		Q9Y2V2	Q9Y2V2	Calcium-regulated heat stable protein 1	Calcium-regulated heat-stable protein 1	66.1694	1.48565e-06	100.44	49.134	100.44
Q9Y2W1	THRAP3	243	S	1		x	x		Q9Y2W1	Q9Y2W1	Thyroid hormone receptor-associated protein 3	Thyroid hormone receptor-associated protein 3	72.8818	2.31456e-18	154.85	135.24	142.98
Q9Y2W1	THRAP3	248	S	1		x	x		Q9Y2W1	Q9Y2W1	Thyroid hormone receptor-associated protein 3	Thyroid hormone receptor-associated protein 3	69.1178	1.7382e-16	126.07	114.79	107.57
Q9Y2W1	THRAP3	672	S	1		x	x		Q9Y2W1	Q9Y2W1	Thyroid hormone receptor-associated protein 3	Thyroid hormone receptor-associated protein 3	99.5386	1.35782e-09	145.25	108.91	99.539
Q9Y2W1	THRAP3	315	S	1			x		Q9Y2W1	Q9Y2W1	Thyroid hormone receptor-associated protein 3	Thyroid hormone receptor-associated protein 3	75.0124	0.000205977	102.97	71.571	102.97
Q9Y2W1	THRAP3	575	S	1			x		Q9Y2W1	Q9Y2W1	Thyroid hormone receptor-associated protein 3	Thyroid hormone receptor-associated protein 3	68.6621	5.62612e-07	91.067	58.815	91.067
Q9Y365	STARD10	284	S	1		x			Q9Y365	Q9Y365	PCTP-like protein	START domain-containing protein 10	73.5302	4.40292e-35	194.06	170.69	194.06
Q9Y3Q8	TSC22D4	62	S	1		x			Q9Y3Q8	Q9Y3Q8	TSC22 domain family protein 4	TSC22 domain family protein 4	71.5744	0.00195271	76.728	50.837	76.728
Q9Y446	PKP3	123	S	1	x				Q9Y446	Q9Y446	Plakophilin-3	Plakophilin-3	76.9117	0.00172845	100.82	56.702	82.452									0.999971	45.6817	0.0327458	63.944	0.999991	51.7437	0.00652735	56.729									1	66.7327	0.00453463	100.82	0.999996	54.7966	0.0255928	70.412
Q9Y490	TLN1	1201	S	1	x				Q9Y490	Q9Y490	Talin-1	Talin-1	67.9926	0.00195137	111.27	71.111	67.993					1	111.265	0.00195137	111.27	1	94.3627	0.0071299	94.363					1	67.9926	0.00336066	67.993
Q9Y5B6	PAXBP1	262	S	1			x		Q9Y5B6	Q9Y5B6	PAX3- and PAX7-binding protein 1	PAX3- and PAX7-binding protein 1	175.729	1.54884e-67	175.73	138.09	175.73
Q9Y5K6	CD2AP	80	S	1			x		Q9Y5K6	Q9Y5K6	CD2-associated protein	CD2-associated protein	98.9426	5.72144e-05	117.27	70.843	98.943
Q9Y5K6	CD2AP	224	S	1			x		Q9Y5K6	Q9Y5K6	CD2-associated protein	CD2-associated protein	138.084	3.69092e-95	164.62	140.82	138.08
Q9Y5K6	CD2AP	458	S	1		x	x		Q9Y5K6	Q9Y5K6	CD2-associated protein	CD2-associated protein	87.9088	6.15518e-11	153.54	89.432	153.54
Q9Y6G9	DYNC1LI1	207	S	1		x	x		Q9Y6G9	Q9Y6G9	Cytoplasmic dynein 1 light intermediate chain 1	Cytoplasmic dynein 1 light intermediate chain 1	145.318	5.41789e-80	186.63	173.38	186.63
Q9Y6X9	MORC2	615	S	1		x			Q9Y6X9	Q9Y6X9	MORC family CW-type zinc finger protein 2	ATPase MORC2	62.5821	0.00466773	75.652	22.866	62.582
A5D8W1	CFAP69	3	T	1		x		x	A5D8W1	A5D8W1	Cilia- and flagella-associated protein 69	Cilia- and flagella-associated protein 69	73.3265	0.00745256	91.961	21.233	91.961
O14672	ADAM10	719	T	1	x				O14672	O14672	Disintegrin and metalloproteinase domain-containing protein 10	Disintegrin and metalloproteinase domain-containing protein 10	54.8978	8.64185e-10	126.19	95.624	54.898					1	85.8373	0.016243	85.837	1	102.505	0.00288655	102.5					1	102.52	8.64185e-10	126.19	1	54.8978	0.000114575	85.813
O60487	MPZL2	214	T	1	x	x			O60487	O60487	Myelin protein zero-like protein 2	Myelin protein zero-like protein 2	77.7569	0.00550539	120.55	71.491	110.08																									0.999241	32.0071	0.0310706	72.731	0.999681	35.6344	0.0130908	104.94
O75367	H2AFY	129	T	1			x		O75367	O75367	Core histone macro-H2A.1	Core histone macro-H2A.1	51.2109	3.01104e-31	172.8	133.51	51.211
O94804	STK10	185	T	1	x				O94804	O94804	Serine/threonine-protein kinase 10	Serine/threonine-protein kinase 10	130.221	0.000823007	134.81	50.313	130.22																	1	134.811	0.000823007	134.81	1	130.221	0.00654934	130.22
O95757	HSPA4L	545	T	1		x	x		O95757	O95757	Heat shock 70 kDa protein 4L	Heat shock 70 kDa protein 4L	121.992	3.19281e-27	146.84	87.693	146.84
P05556	ITGB1	777	T	1	x				P05556	P05556	Integrin beta-1	Integrin beta-1	106.263	0.0010425	134.99	89.557	134.99	TRUE								1	84.9512	0.0119354	103.21
P06493;Q00526	CDK1;CDK3	14;14	T	1		x	x		P06493	P06493	Cyclin-dependent kinase 1;Cyclin-dependent kinase 3	Cyclin-dependent kinase 1;Cyclin-dependent kinase 3	115.751	1.89987e-64	201.48	74.058	201.48
P10412	HIST1H1E	18	T	1		x	x		P10412	P10412	Histone H1.4	Histone H1.4	139.319	4.39415e-68	177.58	167.66	177.58
P16104	H2AFX	137	T	1	x	x	x	x	P16104	P16104	Histone H2AX	Histone H2AX	140.152	1.30185e-09	145.46	140.48	145.46
P16401	HIST1H1B	138	T	1		x			P16401	P16401	Histone H1.5	Histone H1.5	96.1135	0.00022899	119.21	56.631	96.113
P16402	HIST1H1D	147	T	1		x			P16402	P16402	Histone H1.3	Histone H1.3	59.4259	2.35333e-05	130.79	96.007	59.426
P16402	HIST1H1D	180	T	1		x			P16402	P16402	Histone H1.3	Histone H1.3	87.3076	0.0155048	87.308	67.546	87.308
P16403	HIST1H1C	31	T	1			x		P16403	P16403	Histone H1.2	Histone H1.2	81.3605	5.12101e-93	204.5	168.79	204.5
P24941	CDK2	14	T	1		x	x		P24941	P24941	Cyclin-dependent kinase 2	Cyclin-dependent kinase 2	64.7169	0.000102207	115.78	59.35	85.554
P27707;Q9UBK9	DCK;UXT	3;3	T	1		x			P27707	P27707	Deoxycytidine kinase;Protein UXT	Deoxycytidine kinase;Protein UXT	76.8465	0.000292336	76.847	65.206	76.847
P40818	USP8	577	T	1		x			P40818	P40818	Ubiquitin carboxyl-terminal hydrolase 8	Ubiquitin carboxyl-terminal hydrolase 8	128.811	2.31636e-06	128.81	76.085	128.81
P49006	MARCKSL1	148	T	1		x			P49006	P49006	MARCKS-related protein	MARCKS-related protein	65.4153	1.72864e-23	160.18	144.09	160.18
P53350	PLK1	6	T	1			x		P53350	P53350	Serine/threonine-protein kinase PLK1	Serine/threonine-protein kinase PLK1	61.3438	0.00136257	61.344	37.493	61.344
P53611	RABGGTB	3	T	1			x		P53611	P53611	Geranylgeranyl transferase type-2 subunit beta	Geranylgeranyl transferase type-2 subunit beta	78.4893	1.14907e-25	114.04	108.78	114.04
P54132	BLM	1110	T	1			x	x	P54132	P54132	Bloom syndrome protein	Bloom syndrome protein	70.5646	0.00548568	78.964	27.712	78.964
P62241	RPS8	130	T	1			x		P62241	P62241	40S ribosomal protein S8	40S ribosomal protein S8	150.215	1.41643e-18	150.21	126.38	150.21
Q13443	ADAM9	761	T	1			x		Q13443	Q13443	Disintegrin and metalloproteinase domain-containing protein 9	Disintegrin and metalloproteinase domain-containing protein 9	79.899	1.20816e-46	166.35	146.44	166.35
Q14004	CDK13	1246	T	1			x		Q14004	Q14004	Cyclin-dependent kinase 13	Cyclin-dependent kinase 13	74.8411	1.84823e-07	93.766	74.933	74.841
Q15233	NONO	450	T	1			x		Q15233	Q15233	Non-POU domain-containing octamer-binding protein	Non-POU domain-containing octamer-binding protein	140.594	6.13937e-16	167.05	133.78	167.05
Q16513	PKN2	958	T	1		x	x		Q16513	Q16513	Serine/threonine-protein kinase N2	Serine/threonine-protein kinase N2	99.4555	1.97653e-92	195.09	195.09	191.07
Q6PD62	CTR9	925	T	1			x		Q6PD62	Q6PD62	RNA polymerase-associated protein CTR9 homolog	RNA polymerase-associated protein CTR9 homolog	125.595	5.84928e-51	196.86	110.24	196.86
Q8IYB3	SRRM1	220	T	1		x			Q8IYB3	Q8IYB3	Serine/arginine repetitive matrix protein 1	Serine/arginine repetitive matrix protein 1	156.328	4.89495e-33	191.48	123.35	191.48
Q8N6T7	SIRT6	294	T	1		x	x		Q8N6T7	Q8N6T7	NAD-dependent protein deacetylase sirtuin-6	NAD-dependent protein deacetylase sirtuin-6	61.4352	0.000269122	80.763	60.434	61.435
Q8NE71	ABCF1	108	T	1		x	x		Q8NE71	Q8NE71	ATP-binding cassette sub-family F member 1	ATP-binding cassette sub-family F member 1	54.2918	7.20352e-48	200.81	130.64	54.292
Q8TE68	EPS8L1	305	T	1	x				Q8TE68	Q8TE68	Epidermal growth factor receptor kinase substrate 8-like protein 1	Epidermal growth factor receptor kinase substrate 8-like protein 1	147.754	3.04538e-12	147.75	113.55	147.75					1	106.199	0.00809901	106.2	1	134.562	0.00117421	134.56	1	147.754	3.04538e-12	147.75
Q8TE68	EPS8L1	187	T	1	x				Q8TE68	Q8TE68	Epidermal growth factor receptor kinase substrate 8-like protein 1	Epidermal growth factor receptor kinase substrate 8-like protein 1	104.741	6.15463e-26	171.85	109.03	171.85					1	86.8138	5.22766e-16	170.26	1	102.567	5.13908e-11	159.79					1	104.741	6.15463e-26	171.85	1	86.224	8.19032e-05	114.4
Q92878	RAD50	690	T	1			x		Q92878	Q92878	DNA repair protein RAD50	DNA repair protein RAD50	152.898	2.55564e-132	261.59	193.94	261.59
Q96PK6	RBM14	206	T	1		x	x		Q96PK6	Q96PK6	RNA-binding protein 14	RNA-binding protein 14	94.3095	0.00627971	109.44	63.721	94.309
Q99816	TSG101	220	T	1	x				Q99816	Q99816	Tumor susceptibility gene 101 protein	Tumor susceptibility gene 101 protein	82.8323	2.32827e-23	182.92	131.39	182.92					1	81.7527	3.45822e-23	179.94	1	82.8323	2.32827e-23	182.92					0.999907	40.4214	0.000329786	91.867	0.999789	36.7599	0.000355485	94.309
Q9BQA1	WDR77	5	T	1		x	x		Q9BQA1	Q9BQA1	Methylosome protein 50	Methylosome protein 50	74.1196	1.49818e-11	139.21	115.36	74.12
Q9H1E3	NUCKS1	202	T	1		x	x		Q9H1E3	Q9H1E3	Nuclear ubiquitous casein and cyclin-dependent kinase substrate 1	Nuclear ubiquitous casein and cyclin-dependent kinase substrate 1	67.6553	7.38492e-07	137.39	103.72	67.655
[truncated: 2,022 more rows]
[truncated: 437 more columns]

## Sheet: Table S3
Proteins	Gene names	BC MCF7	BC MDA-MB-231	# pSites MCF10A	# pSites MCF7	# pSites MDA-MB-231	Protein names
O14497	ARID1A	x	x		3	1	AT-rich interactive domain-containing protein 1A
[truncated: 850 more rows]

## Sheet: Table S4
Name	Gene	Phosphosite	Found in MCF7 sEVs	Found in MDA-MB-231 sEVs
[truncated: 9 more rows]

[truncated: 2 more sheets: Table S5, Table S6]
